# Supplementary material for: Synthesis of electrospun polyacrylonitrile- derived carbon fibers and comparison of properties with bulk form
Source: PLoS One. 2018 Aug 9;13(8):e0201345. doi: 10.1371/journal.pone.0201345 (PMC6084898; doi:10.1371/journal.pone.0201345)
Supplement: S1 File — (XLSX) [file pone.0201345.s001.xlsx]

## Sheet: bulk PANsample1-N2
Module	DSC
Channel	6
Data Name	bulk PANsample1-N2
Measurement Time	3/7/2015 5:27:00 PM
Sample Name	PAN-Sample1
Sample Weight	7	mg
Reference Name	EMPTY AL PAN
Reference Weight	0	mg
Temperature Program		Cel	Cel	Cel/min	min	s	Gas1	Gas2	Store
	1	30	400	5	30	0.5	On	Off	On
	2	400	80	5	1	0.5	On	Off	On
	Temperature Program Mode	Ramp
Operator Name	Ibrahim
Organization Name	user
Comment	Operator Samsur
	Bulk PAN film
Inputs		outputs
Time	Temp.	DSC	DDSC
min	Cel	uW	uW/min
0.00833333	21.3071	0.695229	-80.1243
0.0166667	21.3099	0.926846	-109.885
0.025	21.3143	1.74808	-139.591
0.0333333	21.32	2.90845	-179.214
0.0416667	21.3263	4.65275	-206.885
0.05	21.3327	6.17867	-223.218
0.0583333	21.3424	8.6279	-260.462
0.0666667	21.3544	10.9661	-277.817
0.075	21.368	14.3173	-270.013
0.0833333	21.3844	16.8969	-250.961
0.0916667	21.4088	19.6599	-200.428
0.1	21.4347	23.6238	-118.394
0.108333	21.458	24.8934	-34.8935
0.116667	21.4858	25.2781	68.7066
0.125	21.5225	24.387	214.998
0.133333	21.5537	22.2207	373.871
0.141667	21.5806	19.5518	499.277
0.15	21.6229	14.3851	697.411
0.158333	21.6526	9.44155	833.637
0.166667	21.699	0.559818	1050.07
0.175	21.7391	-9.30042	1229.54
0.183333	21.7821	-20.2394	1421.08
0.191667	21.8178	-30.1388	1580.84
0.2	21.8636	-44.1917	1773.76
0.208333	21.9214	-63.119	2006.41
0.216667	21.9621	-77.1799	2163.7
0.225	22.0269	-99.4323	2373.38
0.233333	22.0828	-120.631	2546.89
0.241667	22.1295	-138.372	2682.28
0.25	22.1898	-161.472	2840.53
0.258333	22.2511	-186.938	2994.84
0.266667	22.3137	-212.522	3148.25
0.275	22.3781	-239.592	3275.87
0.283333	22.4567	-273.359	3426.83
0.291667	22.5243	-302.479	3542.44
0.3	22.5786	-326.75	3625.98
0.308333	22.6478	-357.974	3733
0.316667	22.7201	-389.47	3822.37
0.325	22.7931	-421.978	3900.47
0.333333	22.8815	-461.845	3990.78
0.341667	22.9406	-489.103	4040.21
0.35	23.0167	-523.606	4088.64
0.358333	23.0941	-558.123	4134.59
0.366667	23.1715	-592.754	4172.1
0.375	23.2498	-627.937	4199.09
0.383333	23.3447	-670.292	4213.79
0.391667	23.4239	-705.621	4229.93
0.4	23.4878	-734.018	4233.17
0.408333	23.5839	-776.658	4236.65
0.416667	23.6484	-805.43	4234.06
0.425	23.7486	-847.389	4217.91
0.433333	23.8156	-875.663	4195.66
0.441667	23.8986	-910.887	4181.95
0.45	23.9995	-952.734	4141.77
0.458333	24.0844	-987.589	4096.11
0.466667	24.1526	-1014.84	4070.31
0.475	24.256	-1054.92	4012.98
0.483333	24.3408	-1089.19	3954.08
0.491667	24.4087	-1115.23	3908.02
0.5	24.5109	-1153.87	3829.31
0.508333	24.5791	-1179.73	3773.36
0.516667	24.6803	-1217.17	3709.42
0.525	24.7489	-1241.8	3628.18
0.533333	24.8516	-1276.97	3548.53
0.541667	24.9368	-1306.7	3475.2
0.55	25.0069	-1329.29	3416.57
0.558333	25.1097	-1364.04	3319.35
0.566667	25.1965	-1390.05	3249.01
0.575	25.2829	-1417.52	3184.72
0.583333	25.3505	-1438.53	3123.83
0.591667	25.4369	-1464.45	3041.77
0.6	25.5224	-1488.66	2944.72
0.608333	25.6073	-1513.02	2861.58
0.616667	25.6918	-1537.41	2785.22
0.625	25.7937	-1564.72	2677.15
0.633333	25.8606	-1582.77	2590.89
0.641667	25.9452	-1603.51	2521.4
0.65	26.0285	-1623.33	2431.83
0.658333	26.1115	-1644.08	2343.24
0.666667	26.197	-1662.69	2241.47
0.675	26.2972	-1684.87	2156.68
0.683333	26.3636	-1698.78	2085.5
0.691667	26.4642	-1719.18	2007.18
0.7	26.5468	-1735.95	1914.41
0.708333	26.6122	-1747.59	1849.22
0.716667	26.7084	-1765.86	1760.58
0.725	26.7728	-1777.3	1710.1
0.733333	26.8533	-1792.09	1635.52
0.741667	26.9338	-1804.43	1548.68
0.75	27.0136	-1816.79	1479.26
0.758333	27.0934	-1830.08	1412.36
0.766667	27.189	-1843.32	1305.74
0.775	27.2679	-1853.92	1225.3
0.783333	27.3482	-1863.17	1170.22
0.791667	27.4116	-1870.86	1106.53
0.8	27.4904	-1880.1	1006.59
0.808333	27.5688	-1888.03	936.568
0.816667	27.6469	-1895.36	870.825
0.825	27.7247	-1902.77	804.204
0.833333	27.8016	-1909	743.14
0.841667	27.8769	-1913.97	672.101
0.85	27.9671	-1920.69	612.133
0.858333	28.0271	-1924.53	564.989
0.866667	28.1171	-1929.7	480.129
0.875	28.1771	-1932.79	445.906
0.883333	28.2661	-1936.71	396.473
0.891667	28.3242	-1939.39	350.877
0.9	28.3967	-1942.45	293.801
0.908333	28.4701	-1944.07	248.42
0.916667	28.542	-1946.16	201.123
0.925	28.6126	-1947.71	156.294
0.933333	28.6832	-1948.57	102.308
0.941667	28.7529	-1949.02	51.6841
0.95	28.8347	-1949.41	9.65771
0.958333	28.8891	-1949.55	-26.5078
0.966667	28.9703	-1949.08	-79.9189
0.975	29.025	-1947.92	-109.397
0.983333	29.0931	-1946.75	-141.166
0.991667	29.1597	-1945.48	-180.521
1	29.2397	-1943.11	-218.342
1.00833	29.3062	-1941.39	-252.829
1.01667	29.3859	-1938.6	-271.55
1.025	29.4521	-1936.04	-308.272
1.03333	29.518	-1933.5	-331.441
1.04167	29.5836	-1930.62	-347.335
1.05	29.6605	-1926.84	-367.84
1.05833	29.7236	-1923.88	-391.436
1.06667	29.7723	-1920.67	-405.634
1.075	29.8464	-1916.64	-428.566
1.08333	29.8945	-1913.97	-445.893
1.09167	29.9551	-1910.16	-456.62
1.1	30.0157	-1906.35	-480.891
1.10833	30.0869	-1901.96	-485.777
1.11667	30.1463	-1897.16	-502.252
1.125	30.1938	-1893.46	-524.316
1.13333	30.2538	-1889.49	-535.646
1.14167	30.3266	-1883.99	-559.342
1.15	30.3753	-1880.62	-572.206
1.15833	30.4472	-1874.78	-589.742
1.16667	30.5072	-1869.34	-603.71
1.175	30.5675	-1863.86	-615.363
1.18333	30.6278	-1858.98	-632.098
1.19167	30.6865	-1853.22	-639.813
1.2	30.7334	-1849.01	-651.166
1.20833	30.7921	-1843.73	-644.928
1.21667	30.8621	-1837.08	-651.243
1.225	30.9205	-1831.32	-656.499
1.23333	30.9789	-1826.14	-654.561
1.24167	31.0242	-1821.19	-647.213
1.25	31.0939	-1815	-642.044
1.25833	31.1401	-1810.59	-642.497
1.26667	31.2089	-1804.28	-643.042
1.275	31.2548	-1800.11	-652.204
1.28333	31.3232	-1793.85	-629.357
1.29167	31.3682	-1789.58	-650.249
1.3	31.4376	-1783.12	-639.464
1.30833	31.4826	-1779.01	-648.423
1.31667	31.5497	-1772.38	-630.97
1.325	31.5941	-1768.05	-645.353
1.33333	31.65	-1762.35	-636.624
1.34167	31.715	-1756.3	-630.365
1.35	31.769	-1750.67	-629.947
1.35833	31.8122	-1746.46	-627.062
1.36667	31.865	-1741.3	-619.617
1.375	31.919	-1736.53	-611.335
1.38333	31.9806	-1730.59	-611.703
1.39167	32.0215	-1725.74	-601.529
1.4	32.0821	-1719.94	-616.034
1.40833	32.1246	-1716.42	-600.967
1.41667	32.1764	-1711.4	-610.879
1.425	32.2383	-1705.32	-614.877
1.43333	32.2795	-1701.36	-596.448
1.44167	32.3305	-1695.93	-599.952
1.45	32.3827	-1691.22	-606.404
1.45833	32.4326	-1685.62	-605.468
1.46667	32.4829	-1680.18	-602.76
1.475	32.5435	-1674.84	-601.304
1.48333	32.5948	-1669.84	-584.303
1.49167	32.6345	-1665.89	-590.291
1.5	32.6841	-1660.95	-574.348
1.50833	32.7335	-1656.11	-561.516
1.51667	32.7829	-1651.68	-571.742
1.525	32.8322	-1647.08	-561.127
1.53333	32.891	-1641.44	-560.701
1.54167	32.931	-1637.76	-548.105
1.55	32.9806	-1633.39	-544.967
1.55833	33.0303	-1628.39	-540.877
1.56667	33.079	-1624.13	-538.359
1.575	33.1375	-1618.39	-527.301
1.58333	33.1759	-1615.27	-529.44
1.59167	33.234	-1609.89	-526.942
1.6	33.2818	-1605.65	-513.932
1.60833	33.3302	-1601.55	-517.324
1.61667	33.3687	-1598.35	-503.046
1.625	33.4249	-1593.08	-503.054
1.63333	33.4621	-1589.2	-490.843
1.64167	33.5086	-1585.52	-490.453
1.65	33.5561	-1581.52	-478.569
1.65833	33.6127	-1576.87	-479.547
1.66667	33.6595	-1572.5	-462.797
1.675	33.7058	-1568.99	-456.026
1.68333	33.7442	-1565.73	-453.199
1.69167	33.7901	-1562.34	-449.272
1.7	33.8351	-1558.25	-443.591
1.70833	33.8798	-1555.23	-440.839
1.71667	33.9345	-1550.54	-424.797
1.725	33.9713	-1547.75	-417.144
1.73333	34.016	-1544.08	-419.146
1.74167	34.0597	-1540.56	-413.591
1.75	34.1126	-1536.75	-416.621
1.75833	34.1485	-1534.17	-403.356
1.76667	34.1919	-1530.97	-393.117
1.775	34.236	-1527.41	-386.896
1.78333	34.2803	-1523.79	-379.217
1.79167	34.3334	-1519.79	-382.731
1.8	34.37	-1517.87	-381.171
1.80833	34.4147	-1514.99	-377.631
1.81667	34.46	-1511.84	-368.82
1.825	34.5056	-1508.96	-346.79
1.83333	34.5506	-1505.29	-338.919
1.84167	34.6043	-1501.67	-333.281
1.85	34.6402	-1499.5	-329.035
1.85833	34.6852	-1496.67	-327.768
1.86667	34.7296	-1494.89	-316.784
1.875	34.7746	-1492.34	-296.54
1.88333	34.8183	-1489.89	-286.128
1.89167	34.8624	-1487.57	-280.718
1.9	34.9045	-1484.53	-270.07
1.90833	34.947	-1482.56	-277.245
1.91667	34.9998	-1480.04	-270.258
1.925	35.0414	-1478.24	-268.55
1.93333	35.0754	-1476.11	-270.864
1.94167	35.1179	-1474.17	-243.746
1.95	35.1604	-1471.78	-247.72
1.95833	35.2023	-1469.63	-237.602
1.96667	35.2535	-1467.03	-237.006
1.975	35.287	-1465	-227.361
1.98333	35.3298	-1464.22	-224.984
1.99167	35.3719	-1461.92	-213.019
2	35.4229	-1460.23	-206.306
2.00833	35.4579	-1458.91	-201.729
2.01667	35.51	-1456.63	-186.325
2.025	35.5435	-1455.42	-192.009
2.03333	35.6053	-1453.47	-182.896
2.04167	35.6484	-1451.69	-175.282
2.05	35.7003	-1450.55	-161.88
2.05833	35.7347	-1449.51	-155.902
2.06667	35.7781	-1447.57	-146.886
2.075	35.8209	-1446.53	-148.04
2.08333	35.8621	-1445.19	-136.367
2.09167	35.9034	-1444.14	-133.084
2.1	35.9446	-1443.26	-133.497
2.10833	35.9937	-1442.03	-117.759
2.11667	36.0265	-1441.13	-108.649
2.125	36.0668	-1440.33	-99.2842
2.13333	36.1068	-1439.51	-103.422
2.14167	36.1561	-1438.3	-94.3447
2.15	36.1967	-1437.85	-88.0781
2.15833	36.2295	-1437.47	-83.7627
2.16667	36.2792	-1436.63	-78.2402
2.175	36.3208	-1435.31	-71.7041
2.18333	36.3536	-1435.12	-58.6729
2.19167	36.4039	-1434.69	-66.5698
2.2	36.4357	-1434.15	-68.3057
2.20833	36.4845	-1433.78	-58.2129
2.21667	36.5251	-1433.51	-36.2974
2.225	36.566	-1432.55	-36.8701
2.23333	36.5988	-1432.44	-36.5273
2.24167	36.6573	-1431.62	-21.0952
2.25	36.691	-1431.78	-20.7407
2.25833	36.7335	-1432.28	-15.2754
2.26667	36.7772	-1432.08	11.5649
2.275	36.82	-1431.78	19.0752
2.28333	36.8635	-1432.18	35.8491
2.29167	36.9147	-1431.91	37.1235
2.3	36.9484	-1432.24	41.3013
2.30833	36.9906	-1433.51	55.752
2.31667	37.0322	-1433.89	77.1006
2.325	37.0822	-1434.88	87.3589
2.33333	37.1231	-1435.18	104.996
2.34167	37.1637	-1435.84	109.862
2.35	37.1962	-1436.72	120.27
2.35833	37.2365	-1438.21	130.207
2.36667	37.2852	-1439.44	135.372
2.375	37.3183	-1440.51	146.014
2.38333	37.3608	-1441.46	153.541
2.39167	37.4105	-1443.81	152.643
2.4	37.4443	-1444.74	151.494
2.40833	37.4871	-1446.02	153.935
2.41667	37.5377	-1447.63	149.653
2.425	37.5798	-1448.79	158.314
2.43333	37.6214	-1449.96	134.682
2.44167	37.6639	-1451.23	140.392
2.45	37.7067	-1452.03	139.997
2.45833	37.7414	-1452.74	136.046
2.46667	37.791	-1454.81	136.573
2.475	37.8239	-1454.83	144.081
2.48333	37.8654	-1456.16	141.728
2.49167	37.9051	-1457.3	144.552
2.5	37.9454	-1458.62	157.802
2.50833	37.9851	-1460.07	149.307
2.51667	38.0335	-1461.7	162.217
2.525	38.0725	-1462.88	166.956
2.53333	38.1032	-1464.02	170.159
2.54167	38.1432	-1465.89	171.822
2.55	38.1831	-1466.88	170.665
2.55833	38.2234	-1468.26	166.187
2.56667	38.2722	-1470.4	178.819
2.575	38.3131	-1471.67	173.511
2.58333	38.3462	-1472.94	170.269
2.59167	38.3887	-1474.29	175.349
2.6	38.439	-1475.7	176.928
2.60833	38.4725	-1476.93	166.056
2.61667	38.5224	-1478.96	171.24
2.625	38.5631	-1480.31	174.74
2.63333	38.5959	-1481.49	171.029
2.64167	38.6368	-1483.02	174.817
2.65	38.6774	-1483.97	175.595
2.65833	38.7268	-1485.94	169.802
2.66667	38.7671	-1487.69	168.416
2.675	38.7989	-1488.54	165.693
2.68333	38.8467	-1490.35	162.331
2.69167	38.8883	-1491.18	163.887
2.7	38.9295	-1493.11	159.239
2.70833	38.9711	-1494.35	152.205
2.71667	39.0286	-1495.75	154.424
2.725	39.0704	-1497.3	155.728
2.73333	39.1185	-1498.71	162.141
2.74167	39.1501	-1499.85	146.546
2.75	39.1988	-1501.65	147.378
2.75833	39.2385	-1502.43	157.185
2.76667	39.2781	-1503.91	147.022
2.775	39.3082	-1505.16	148.582
2.78333	39.3538	-1506.29	143.78
2.79167	39.3854	-1507.16	141.918
2.8	39.4239	-1508.3	148.762
2.80833	39.4626	-1509.81	143.169
2.81667	39.5032	-1510.9	138.426
2.825	39.5507	-1512.03	143.008
2.83333	39.582	-1513.09	144.757
2.84167	39.6297	-1514.83	128.077
2.85	39.6629	-1515.63	134.867
2.85833	39.7054	-1516.69	128.058
2.86667	39.747	-1517.96	136.44
2.875	39.7956	-1519.43	131.483
2.88333	39.8369	-1519.84	127.926
2.89167	39.871	-1521.05	126.199
2.9	39.9116	-1521.57	126.555
2.90833	39.9606	-1523.54	118.793
2.91667	39.9941	-1523.98	111.171
2.925	40.0353	-1525.27	114.867
2.93333	40.0769	-1526.14	115.258
2.94167	40.1249	-1527.26	127.953
2.95	40.1581	-1527.85	119.612
2.95833	40.1987	-1528.49	119.597
2.96667	40.2489	-1530.12	111.217
2.975	40.2809	-1530.66	114.16
2.98333	40.3299	-1532.57	110.188
2.99167	40.3618	-1533.2	116.832
3	40.4105	-1533.96	114.229
3.00833	40.4514	-1534.76	105.045
3.01667	40.4911	-1535.62	105.71
3.025	40.5308	-1536.44	89.647
3.03333	40.5705	-1537.51	85.0122
3.04167	40.6015	-1538.37	83.5781
3.05	40.6483	-1538.87	88.4502
3.05833	40.6799	-1539.61	85.229
3.06667	40.7277	-1540.04	83.9619
3.075	40.7602	-1540.88	75.2344
3.08333	40.8005	-1540.92	72.4233
3.09167	40.8405	-1541.82	77.0684
3.1	40.8815	-1542.76	78.1274
3.10833	40.9224	-1543.44	80.25
3.11667	40.9723	-1543.97	86.9312
3.125	41.0145	-1544.86	83.5269
3.13333	41.0477	-1545.35	81.6958
3.14167	41.0964	-1546.35	81.2534
3.15	41.1295	-1546.84	77.1357
3.15833	41.1714	-1547.06	79.9453
3.16667	41.2132	-1548.5	88.0386
3.175	41.2629	-1548.92	81.4819
3.18333	41.2948	-1549.35	75.665
3.19167	41.3422	-1550.19	80.6528
3.2	41.3822	-1550.76	72.2959
3.20833	41.4228	-1551.69	71.2734
3.21667	41.4557	-1552.16	74.02
3.225	41.5059	-1552.48	68.5752
3.23333	41.5459	-1553.47	67.3975
3.24167	41.5791	-1553.56	67.626
3.25	41.629	-1554.2	56.376
3.25833	41.6622	-1554.8	59.3599
3.26667	41.7035	-1554.97	65.1343
3.275	41.7447	-1555.68	58.1484
3.28333	41.7859	-1556.15	63.8394
3.29167	41.8346	-1556.39	60.3281
3.3	41.8672	-1557.11	56.7832
3.30833	41.9146	-1558.09	60.8101
3.31667	41.9552	-1558.13	60.9756
3.325	41.9869	-1558.88	61.5073
3.33333	42.0259	-1559.35	63.8467
3.34167	42.0644	-1559.53	58.2759
3.35	42.1034	-1560.2	52.5073
3.35833	42.1515	-1560.88	64.8955
3.36667	42.1906	-1561.27	50.7495
3.375	42.2377	-1561.85	56.6294
3.38333	42.2687	-1562.3	59.6089
3.39167	42.3081	-1562.29	52.8589
3.4	42.3549	-1562.95	50.0361
3.40833	42.3856	-1563.15	51.5464
3.41667	42.425	-1564.18	47.3833
3.425	42.4733	-1564.66	47.0933
3.43333	42.5056	-1564.72	48.0996
3.44167	42.545	-1565.15	32.458
3.45	42.585	-1565.56	49.6641
3.45833	42.6243	-1565.73	36.1099
3.46667	42.6637	-1565.97	35.3438
3.475	42.7124	-1566.42	34.0693
3.48333	42.7527	-1566.87	34.7036
3.49167	42.7927	-1567.49	35.1914
3.5	42.8315	-1567.18	37.4941
3.50833	42.8637	-1567.5	43.3535
3.51667	42.904	-1567.81	44.3496
3.525	42.9443	-1568	46.7036
3.53333	42.984	-1568.33	39.5493
3.54167	43.0318	-1568.94	43.8999
3.55	43.0721	-1569.54	45.0659
3.55833	43.1118	-1569.95	42.8892
3.56667	43.144	-1570.14	47.3804
3.575	43.1849	-1570.58	49.21
3.58333	43.2259	-1570.96	42.4614
3.59167	43.2748	-1571.21	40.3477
3.6	43.3149	-1571.41	40.0327
3.60833	43.3471	-1571.94	40.5732
3.61667	43.3959	-1572.54	42.6064
3.625	43.4284	-1572.64	32.9106
3.63333	43.4769	-1572.9	38.4785
3.64167	43.509	-1573.26	43.4121
3.65	43.5492	-1573.52	36.2944
3.65833	43.5888	-1573.7	29.8711
3.66667	43.6373	-1574.08	28.5645
3.675	43.6688	-1574.08	33.98
3.68333	43.709	-1574.89	28.6494
3.69167	43.7492	-1574.97	30.5376
3.7	43.7974	-1574.93	29.5605
3.70833	43.8311	-1575.08	37.6567
3.71667	43.8799	-1575.69	29.6016
3.725	43.9216	-1575.7	29.543
3.73333	43.9544	-1576.06	30.9946
3.74167	44.0048	-1576.39	35.6045
3.75	44.0385	-1576.84	37.2744
3.75833	44.0799	-1576.68	33.668
3.76667	44.1216	-1577.03	34.5938
3.775	44.1711	-1577.49	30.8584
3.78333	44.2044	-1577.92	31.207
3.79167	44.2533	-1578.24	29.6147
3.8	44.286	-1578.4	38.9854
3.80833	44.3262	-1578.53	31.0884
3.81667	44.3843	-1578.9	27.9771
3.825	44.4242	-1579.35	27.2183
3.83333	44.4644	-1579.38	23.5269
3.84167	44.5042	-1580.12	21.4556
3.85	44.5364	-1579.84	21.0864
3.85833	44.584	-1579.94	17.0903
3.86667	44.6232	-1580.18	10.8574
3.875	44.6551	-1580.13	19.7549
3.88333	44.7033	-1580.28	9.56982
3.89167	44.7348	-1580.46	12.9214
3.9	44.7738	-1580.26	14.083
3.90833	44.8124	-1580.38	18.7793
3.91667	44.8597	-1580.97	11.5269
3.925	44.8989	-1580.92	13.7695
3.93333	44.9298	-1580.91	13.1895
3.94167	44.9703	-1581.26	22.0283
3.95	45.0179	-1581.78	26.3291
3.95833	45.0498	-1581.41	19.4839
3.96667	45.0899	-1581.63	18.7559
3.975	45.1391	-1581.58	15.1069
3.98333	45.1796	-1582.17	18.4072
3.99167	45.2126	-1582.45	13.585
4	45.2522	-1582.52	25.5762
4.00833	45.2918	-1582.48	23.4346
4.01667	45.3418	-1582.6	28.7285
4.025	45.3817	-1582.8	22.8984
4.03333	45.4138	-1582.79	22.853
4.04167	45.4534	-1583.54	23.3188
4.05	45.4923	-1583.59	25.8398
4.05833	45.539	-1583.98	22.4692
4.06667	45.5702	-1584.08	23.6235
4.075	45.6092	-1584.35	24.6357
4.08333	45.6493	-1584.46	9.91699
4.09167	45.6973	-1584.67	8.5752
4.1	45.7356	-1584.47	8.46533
4.10833	45.7674	-1584.77	4.63037
4.11667	45.8079	-1584.84	0.443848
4.125	45.8484	-1584.37	2.71143
4.13333	45.8892	-1584.63	3.50098
4.14167	45.93	-1584.44	8.83594
4.15	45.9705	-1584.47	4.88086
4.15833	46.0107	-1584.39	5.38037
4.16667	46.0579	-1584.78	20.5181
4.175	46.0898	-1584.93	14.376
4.18333	46.1377	-1585.28	13.3184
4.19167	46.1695	-1585.18	19.6772
4.2	46.2088	-1585.29	21.1143
4.20833	46.2561	-1585.97	18.8994
4.21667	46.287	-1585.83	14.7056
4.225	46.3336	-1585.79	13.2217
4.23333	46.3655	-1586.11	16.5806
4.24167	46.405	-1586.15	11.2236
4.25	46.4622	-1586.31	5.81689
4.25833	46.4943	-1586.22	20.5723
4.26667	46.5345	-1586.38	14.8477
4.275	46.5834	-1586.58	10.7271
4.28333	46.6164	-1586.63	12.6812
4.29167	46.6578	-1586.4	10.0532
4.3	46.7002	-1587.38	17.3848
4.30833	46.741	-1587.03	16.4854
4.31667	46.7979	-1587.17	11.981
4.325	46.8396	-1587.2	9.89648
4.33333	46.8723	-1587.33	18.4966
4.34167	46.9138	-1587.69	4.13525
4.35	46.9635	-1587.58	15.4028
4.35833	46.9963	-1587.27	18.4629
4.36667	47.0358	-1587.45	17.6792
4.375	47.0757	-1588.03	18.6914
4.38333	47.1156	-1587.8	12.7354
4.39167	47.1558	-1588.29	16.1265
4.4	47.1972	-1588.53	26.9341
4.40833	47.2447	-1588.81	26.2632
4.41667	47.2833	-1588.88	17.7642
4.425	47.3144	-1588.75	17.4756
4.43333	47.3623	-1589	11.4932
4.44167	47.4027	-1589.52	9.90234
4.45	47.4348	-1589.81	7.2334
4.45833	47.4752	-1589.63	6.23584
4.46667	47.5234	-1589.23	10.5718
4.475	47.5626	-1589.28	12.6738
4.48333	47.6017	-1589.35	3.76904
4.49167	47.6419	-1589.35	1.24658
4.5	47.6906	-1589.67	9.60352
4.50833	47.7224	-1589.66	15.8467
4.51667	47.7622	-1590.06	13.8691
4.525	47.8014	-1589.83	5.65723
4.53333	47.8412	-1589.8	4.26123
4.54167	47.8881	-1590.22	-5.80225
4.55	47.9273	-1590.19	-4.45166
4.55833	47.9588	-1590.43	-16.1133
4.56667	48.006	-1589.74	-9.20068
4.575	48.0455	-1589.63	-9.57129
4.58333	48.0847	-1589.18	-15.3706
4.59167	48.1165	-1589.16	-23.1738
4.6	48.1554	-1588.71	-25.0386
4.60833	48.1949	-1588.85	-11.8579
4.61667	48.2421	-1589.05	-6.2168
4.625	48.2832	-1588.94	0.769043
4.63333	48.3156	-1588.62	2.28662
4.64167	48.3572	-1588.35	5.61475
4.65	48.3977	-1588.83	4.64502
4.65833	48.4458	-1589.11	-2.60596
4.66667	48.4785	-1589.21	-2.2002
4.675	48.5273	-1589.27	4.66406
4.68333	48.5674	-1589.06	3.98877
4.69167	48.6165	-1588.84	0.385254
4.7	48.6492	-1588.84	-5.76855
4.70833	48.6881	-1588.75	-6.95508
4.71667	48.7291	-1588.8	-10.6582
4.725	48.7751	-1588.69	-11.7715
4.73333	48.8152	-1588.77	-7.83545
4.74167	48.8473	-1588.63	-13.4736
4.75	48.8862	-1588.67	-13.0723
4.75833	48.9263	-1588.38	-12.1436
4.76667	48.9735	-1588.11	-9.28857
4.775	49.005	-1588.01	-13.7959
4.78333	49.0451	-1587.71	-16.0781
4.79167	49.0945	-1587.53	-22.0781
4.8	49.1346	-1587.27	-16.8765
4.80833	49.176	-1587.91	-9.10693
4.81667	49.2155	-1587.42	-10.2261
4.825	49.2562	-1587.19	-0.341309
4.83333	49.2893	-1587.15	-2.15186
4.84167	49.338	-1586.93	1.29639
4.85	49.3704	-1587.1	-9.94189
4.85833	49.4183	-1587.34	-4.62598
4.86667	49.4581	-1587.66	-1.11475
4.875	49.4899	-1587.48	-2.87842
4.88333	49.5284	-1587.51	-5.0127
4.89167	49.5676	-1586.98	-5.81543
4.9	49.6158	-1587.04	-14.9165
4.90833	49.6472	-1587.11	-16.437
4.91667	49.6871	-1586.91	-21.2651
4.925	49.7259	-1586.68	-23.7612
4.93333	49.7654	-1586.61	-18.479
4.94167	49.813	-1586.09	-22.292
4.95	49.8534	-1585.98	-28.0107
4.95833	49.8929	-1585.84	-23.8037
4.96667	49.9244	-1585.53	-22.8252
4.975	49.971	-1585.46	-19.3315
4.98333	50.0111	-1585.18	-16.5938
4.99167	50.0435	-1584.64	-17.8521
5	50.0827	-1584.44	-8.31152
5.00833	50.1228	-1584.78	-9.30469
5.01667	50.1713	-1584.7	-11.8843
5.025	50.2114	-1584.71	-7.14258
5.03333	50.2432	-1584.74	1.56885
5.04167	50.283	-1585.02	6.75586
5.05	50.3237	-1584.75	2.3291
5.05833	50.3731	-1584.47	0.130371
5.06667	50.4058	-1584.49	1.46191
5.075	50.4463	-1584.77	-4.22314
5.08333	50.4867	-1585	-9.42334
5.09167	50.5361	-1584.78	-8.51514
5.1	50.5774	-1584.72	0.675293
5.10833	50.6178	-1584.77	-1.21289
5.11667	50.658	-1584.3	-3.13184
5.125	50.6904	-1584.23	-8.65137
5.13333	50.7302	-1585.01	-8.41406
5.14167	50.7709	-1584.43	-6.77344
5.15	50.8203	-1584.48	-14.0391
5.15833	50.8524	-1584.44	-9.40137
5.16667	50.8934	-1584.28	-6.36475
5.175	50.9336	-1584.27	-22.2861
5.18333	50.9814	-1584.09	-8.50195
5.19167	51.0227	-1583.6	-5.63672
5.2	51.0632	-1583.7	-2.70557
5.20833	51.0959	-1583.7	-4.50732
5.21667	51.1366	-1583.16	-5.87256
5.225	51.1777	-1583.78	-4.49707
5.23333	51.2255	-1584.01	7.4165
5.24167	51.2579	-1584.2	-0.854004
5.25	51.2983	-1583.91	-3.99023
5.25833	51.3477	-1583.82	-9.0542
5.26667	51.3888	-1583.93	-8.35693
5.275	51.4205	-1584.29	-12.3018
5.28333	51.4693	-1583.49	-17.5488
5.29167	51.502	-1583.37	-8.85205
5.3	51.544	-1583.1	-9.97559
5.30833	51.5847	-1583.24	-7.51025
5.31667	51.6347	-1582.93	-13.1235
5.325	51.6674	-1582.76	4.39746
5.33333	51.7088	-1583.17	3.99316
5.34167	51.7505	-1582.95	11.7788
5.35	51.7912	-1583.19	9.66357
5.35833	51.8409	-1583.12	14.499
5.36667	51.8736	-1583.9	17.521
5.375	51.914	-1583.7	11.6338
5.38333	51.9541	-1584.08	12.6797
5.39167	52.002	-1584.29	10.5908
5.4	52.0415	-1584.14	14.2075
5.40833	52.0733	-1584.22	6.35156
5.41667	52.1214	-1584.15	9.28271
5.425	52.1529	-1584.01	7.25244
5.43333	52.1995	-1584.07	7.08105
5.44167	52.231	-1584.3	10.9409
5.45	52.2776	-1584.4	14.2749
5.45833	52.3097	-1584.77	15.3853
5.46667	52.3492	-1584.69	24.8306
5.475	52.3893	-1584.94	18.2051
5.48333	52.4368	-1585.1	16.2495
5.49167	52.4686	-1585.39	15.6563
5.5	52.5087	-1585.42	14.1592
5.50833	52.5479	-1586.08	16.5718
5.51667	52.5957	-1585.6	12.7646
5.525	52.6278	-1585.65	9.65039
5.53333	52.6766	-1585.76	10.5732
5.54167	52.7093	-1585.95	8.85498
5.55	52.7578	-1585.93	13.2349
5.55833	52.7979	-1585.94	17.4082
5.56667	52.8306	-1586	19.0781
5.575	52.8794	-1586.18	21.4395
5.58333	52.9121	-1586.16	21.2651
5.59167	52.9525	-1586.18	20.3159
5.6	52.9936	-1586.87	23.4595
5.60833	53.0337	-1587.23	28.0225
5.61667	53.0744	-1587.35	34.5161
5.625	53.1222	-1587.8	36.2212
5.63333	53.1547	-1587.76	35.3701
5.64167	53.1945	-1587.88	25.2817
5.65	53.2349	-1588.34	21.2549
5.65833	53.2833	-1588.74	18.7295
5.66667	53.3238	-1589.11	16.9219
5.675	53.3639	-1589.21	19.9336
5.68333	53.3963	-1588.97	21.6372
5.69167	53.446	-1588.96	11.499
5.7	53.487	-1589.1	8.01123
5.70833	53.5287	-1589.21	4.69629
5.71667	53.5617	-1589.5	2.89893
5.725	53.6207	-1589.51	7.98486
5.73333	53.6537	-1589.45	5.51074
5.74167	53.6953	-1589.41	5.54883
5.75	53.7456	-1589.17	1.24805
5.75833	53.7867	-1589.4	-2.33936
5.76667	53.8274	-1589.62	-8.01709
5.775	53.8675	-1589.59	-8.33936
5.78333	53.9083	-1589.46	-1.86475
5.79167	53.9481	-1589.22	-3.74854
5.8	53.9802	-1588.9	-8.53418
5.80833	54.0206	-1588.81	-11.4126
5.81667	54.0691	-1588.82	-10.9351
5.825	54.1095	-1589.19	-17.25
5.83333	54.1407	-1588.44	-12.0278
5.84167	54.1879	-1588.67	-8.98389
5.85	54.2289	-1588.8	-12.8452
5.85833	54.2613	-1588.76	-16.2598
5.86667	54.3015	-1588.05	-24.6006
5.875	54.3416	-1588.18	-22.9204
5.88333	54.3814	-1588.35	-31.2437
5.89167	54.4218	-1587.79	-41.5591
5.9	54.4709	-1587.56	-42.6108
5.90833	54.5104	-1586.33	-36.1553
5.91667	54.5514	-1586.33	-45.8057
5.925	54.5848	-1586.07	-52.9409
5.93333	54.6338	-1585.24	-44.4961
5.94167	54.6659	-1585.07	-49.8398
5.95	54.715	-1585.01	-31.9717
5.95833	54.7557	-1584.35	-38.3481
5.96667	54.7959	-1583.91	-39.3853
5.975	54.8357	-1584.06	-34.0737
5.98333	54.8675	-1583.43	-35.4067
5.99167	54.9144	-1583.66	-36.3896
6	54.9449	-1582.96	-35.4448
6.00833	54.9838	-1582.62	-30.6094
6.01667	55.0298	-1582.4	-44.458
6.025	55.0613	-1582.12	-39.9272
6.03333	55.0999	-1581.9	-45.0645
6.04167	55.1465	-1581.71	-45.6167
6.05	55.1785	-1581.39	-44.6587
6.05833	55.226	-1580.36	-51.2842
6.06667	55.2659	-1580.19	-50.8462
6.075	55.2982	-1579.5	-59.9868
6.08333	55.3393	-1579.64	-61.248
6.09167	55.3899	-1578.85	-59.3145
6.1	55.4232	-1578.33	-60.876
6.10833	55.4642	-1577.68	-54.2915
6.11667	55.5127	-1576.72	-54.0601
6.125	55.5451	-1576.51	-64.3447
6.13333	55.6025	-1575.99	-72.0879
6.14167	55.6345	-1575.62	-62.0479
6.15	55.6746	-1575.45	-60.1011
6.15833	55.716	-1574.95	-68.7686
6.16667	55.7564	-1574.3	-72.9155
6.175	55.7959	-1573.02	-77.7231
6.18333	55.8351	-1572.96	-76.4941
6.19167	55.8749	-1572.61	-86.2427
6.2	55.9233	-1570.72	-80.4141
6.20833	55.9641	-1570.34	-79.6421
6.21667	55.9958	-1569.67	-60.063
6.225	56.0356	-1569.24	-62.4873
6.23333	56.0748	-1568.26	-74.1782
6.24167	56.114	-1568.15	-49.6143
6.25	56.1612	-1567.5	-51.4453
6.25833	56.2016	-1567.81	-50.0522
6.26667	56.234	-1567.75	-50.0933
6.275	56.2821	-1566.44	-49.689
6.28333	56.3238	-1566.69	-53.7583
6.29167	56.3639	-1566.05	-56.7686
6.3	56.3957	-1565.6	-72.8657
6.30833	56.4454	-1565.13	-72.2505
6.31667	56.487	-1564.15	-72.6489
6.325	56.5203	-1563.44	-79.6479
6.33333	56.5617	-1562.69	-84.1729
6.34167	56.6021	-1561.95	-71.606
6.35	56.6502	-1561.12	-81.0879
6.35833	56.6916	-1560.38	-75.0747
6.36667	56.7317	-1559.95	-75.8687
6.375	56.7724	-1559.63	-72.8965
6.38333	56.8042	-1559.63	-66.6899
6.39167	56.8443	-1558.41	-58.2217
6.4	56.8841	-1557.86	-66.9639
6.40833	56.9322	-1557.24	-67.9468
6.41667	56.9649	-1557.04	-67.043
6.425	57.006	-1556.39	-85.1382
6.43333	57.0541	-1555.82	-77.5913
6.44167	57.0865	-1554.93	-75.6592
6.45	57.1269	-1554.14	-84.3223
6.45833	57.1664	-1553.81	-82.8179
6.46667	57.2071	-1552.54	-78.4072
6.475	57.2475	-1552.11	-79.5059
6.48333	57.2963	-1551.55	-68.5957
6.49167	57.3367	-1550.59	-70.8589
6.5	57.3756	-1550.24	-64.8193
6.50833	57.408	-1549.85	-63.0205
6.51667	57.4589	-1549.03	-63.6387
6.525	57.4919	-1549.35	-65.6895
6.53333	57.5338	-1548.34	-60.2124
6.54167	57.5758	-1547.9	-63.2109
6.55	57.6252	-1547.21	-70.2378
6.55833	57.6665	-1546.6	-68.0083
6.56667	57.6989	-1546.08	-79.1587
6.575	57.7387	-1545.62	-76.0195
6.58333	57.7871	-1544.52	-82.8765
6.59167	57.8189	-1544.04	-78.8247
6.6	57.8667	-1543.37	-78.6738
6.60833	57.905	-1543.01	-75.3677
6.61667	57.9445	-1541.76	-78.2607
6.625	57.9753	-1541.28	-73.1514
6.63333	58.0151	-1540.72	-79.2773
6.64167	58.054	-1539.98	-78.8965
6.65	58.0929	-1539.6	-78.8525
6.65833	58.1321	-1539.05	-72.0601
6.66667	58.179	-1538.62	-70.6011
6.675	58.2114	-1537.44	-75.23
6.68333	58.2586	-1536.63	-76.6758
6.69167	58.299	-1535.94	-76.7739
6.7	58.3295	-1536	-75.1978
6.70833	58.3771	-1535.19	-77.2954
6.71667	58.4178	-1534.37	-66.1758
6.725	58.4502	-1534.24	-67.4385
6.73333	58.4918	-1533.28	-64.4795
6.74167	58.5418	-1532.62	-66.1479
6.75	58.5748	-1532.07	-66.9858
6.75833	58.6152	-1532.1	-62.1987
6.76667	58.6553	-1531.33	-71.748
6.775	58.6961	-1530.81	-66.3911
6.78333	58.7457	-1530.33	-64.415
6.79167	58.7794	-1529.68	-65.9473
6.8	58.8201	-1529.26	-70.5176
6.80833	58.8682	-1528.49	-70.125
6.81667	58.9	-1527.75	-67.0034
6.825	58.9404	-1527.25	-67.9189
6.83333	58.9898	-1526.42	-57.9258
6.84167	59.0308	-1526.31	-58.4297
6.85	59.0634	-1525.76	-53.5195
6.85833	59.1039	-1525.22	-50.1899
6.86667	59.1441	-1524.71	-50.1914
6.875	59.1843	-1524.41	-50.7905
6.88333	59.2248	-1523.88	-53.5356
6.89167	59.2644	-1523.8	-51.7588
6.9	59.3055	-1523.56	-47.5283
6.90833	59.3552	-1522.9	-48.438
6.91667	59.396	-1522.36	-55.4707
6.925	59.4273	-1521.76	-48.4409
6.93333	59.4758	-1521.39	-55.4648
6.94167	59.5181	-1521.18	-56.3584
6.95	59.5592	-1520.48	-57.0923
6.95833	59.592	-1520.02	-51.4277
6.96667	59.6325	-1519.84	-48.479
6.975	59.6733	-1519.52	-54.9609
6.98333	59.7135	-1518.83	-61.5308
6.99167	59.7528	-1518.16	-65.8066
7	59.7997	-1517.85	-58.3564
7.00833	59.8313	-1517.72	-66.7603
7.01667	59.8703	-1516.87	-71.6118
7.025	59.9157	-1516.1	-68.7144
7.03333	59.9461	-1515.4	-71.4053
7.04167	60.0007	-1514.57	-76.9805
7.05	60.032	-1514.09	-79.5601
7.05833	60.0722	-1513.56	-82.3081
7.06667	60.1111	-1512.9	-78.2681
7.075	60.1513	-1512.01	-74.9487
7.08333	60.1992	-1511.65	-63.8862
7.09167	60.2391	-1510.81	-63.5625
7.1	60.2796	-1510.18	-61.0635
7.10833	60.3121	-1509.58	-59.3979
7.11667	60.3602	-1509.51	-54.022
7.125	60.4096	-1509.1	-68.0596
7.13333	60.4428	-1508.73	-59.5166
7.14167	60.4836	-1508.28	-55.5923
7.15	60.5241	-1507.84	-51.5918
7.15833	60.564	-1507.42	-63.1714
7.16667	60.6112	-1505.91	-63.5786
7.175	60.6437	-1505.85	-64.7329
7.18333	60.683	-1505.55	-64.7578
7.19167	60.7223	-1505.24	-68.4272
7.2	60.7686	-1504.37	-54.8423
7.20833	60.7993	-1503.87	-52.623
7.21667	60.8367	-1503.33	-55.3345
7.225	60.875	-1502.89	-59.2031
7.23333	60.9214	-1502.1	-63.8071
7.24167	60.9606	-1502.01	-57.9229
7.25	60.9929	-1501.64	-56.0698
7.25833	61.0324	-1501.23	-61.9043
7.26667	61.0794	-1500.51	-66.5771
7.275	61.1196	-1499.86	-59.0566
7.28333	61.1604	-1499.54	-62.9678
7.29167	61.1932	-1499.2	-68.5078
7.3	61.234	-1498.18	-73.9014
7.30833	61.2822	-1497.2	-71.6367
7.31667	61.3138	-1497.09	-73.9277
7.325	61.353	-1496.82	-77.8579
7.33333	61.3935	-1495.93	-72.6167
7.34167	61.4337	-1495.08	-61.4194
7.35	61.4745	-1494.7	-58.8574
7.35833	61.523	-1494.15	-65.6631
7.36667	61.5632	-1493.53	-63.8716
7.375	61.5948	-1493.15	-60.1304
7.38333	61.635	-1493.06	-56.6235
7.39167	61.6752	-1492.49	-60.5083
7.4	61.7147	-1491.94	-58.3696
7.40833	61.7552	-1491.55	-57.6768
7.41667	61.7951	-1490.92	-66.2886
7.425	61.8418	-1490.29	-64.8062
7.43333	61.873	-1489.66	-70.7021
7.44167	61.912	-1489.17	-71.9473
7.45	61.9516	-1488.57	-74.918
7.45833	61.9985	-1487.59	-65.855
7.46667	62.0298	-1487.2	-71.6279
7.475	62.0694	-1486.59	-65.7876
7.48333	62.1093	-1485.94	-69.2314
7.49167	62.1492	-1485.31	-67.1733
7.5	62.1884	-1485	-60.7969
7.50833	62.2292	-1484.39	-60.7925
7.51667	62.2688	-1484.17	-54.2695
7.525	62.309	-1483.4	-52.3931
7.53333	62.3575	-1483.11	-47.1753
7.54167	62.3974	-1482.46	-50.5034
7.55	62.4372	-1482	-49.0547
7.55833	62.4771	-1481.87	-48.772
7.56667	62.51	-1481.57	-45.6255
7.575	62.5498	-1481.42	-47.4756
7.58333	62.5986	-1480.84	-44.0669
7.59167	62.6308	-1480.54	-45.772
7.6	62.6716	-1479.79	-50.9312
7.60833	62.7207	-1479.15	-46.9541
7.61667	62.7612	-1478.73	-51.46
7.625	62.794	-1478.76	-49.0239
7.63333	62.8422	-1478.39	-47.5972
7.64167	62.8833	-1478.09	-53.2456
7.65	62.9158	-1477.81	-53.1431
7.65833	62.9585	-1477.29	-48.2388
7.66667	62.9993	-1476.76	-53.5356
7.675	63.0401	-1476.38	-59.8052
7.68333	63.0819	-1475.55	-60.5288
7.69167	63.1316	-1475.39	-66.1362
7.7	63.1727	-1474.92	-64.7256
7.70833	63.2135	-1474.33	-66.7764
7.71667	63.2537	-1473.09	-64.2056
7.725	63.2942	-1472.37	-58.7476
7.73333	63.3265	-1471.98	-65.3672
7.74167	63.3734	-1471.58	-73.9028
7.75	63.4047	-1471.15	-73.4736
7.75833	63.452	-1470.95	-68.5532
7.76667	63.4836	-1470.7	-73.4692
7.775	63.522	-1469.72	-69.1699
7.78333	63.5766	-1468.68	-75.1172
7.79167	63.6085	-1467.91	-82.5864
7.8	63.6567	-1467.29	-86.2588
7.80833	63.6966	-1466.73	-90.4922
7.81667	63.7288	-1465.98	-88.3945
7.825	63.7678	-1465.23	-87.4629
7.83333	63.8077	-1464.23	-81.0234
7.84167	63.8571	-1463.34	-81.8071
7.85	63.8967	-1462.88	-82.2744
7.85833	63.9295	-1462.2	-77.1563
7.86667	63.97	-1461.47	-73.9922
7.875	64.0096	-1461.15	-72.1113
7.88333	64.0501	-1460.79	-74.6118
7.89167	64.0916	-1460.15	-74.2104
7.9	64.1321	-1459.55	-73.853
7.90833	64.1726	-1459.07	-71.3159
7.91667	64.214	-1458.22	-79.5176
7.925	64.2628	-1457.42	-80.439
7.93333	64.3039	-1456.65	-84.0366
7.94167	64.3368	-1456.05	-86.5005
7.95	64.3779	-1455.53	-96.6489
7.95833	64.419	-1454.53	-88.3535
7.96667	64.4592	-1453.6	-86.5737
7.975	64.4988	-1452.9	-91.708
7.98333	64.539	-1452.34	-86.105
7.99167	64.5881	-1450.9	-91.0532
8	64.62	-1450.86	-88.0444
8.00833	64.6682	-1450.02	-89.7173
8.01667	64.7004	-1449.1	-83.6265
8.025	64.74	-1448.87	-94.04
8.03333	64.7882	-1447.81	-83.2339
8.04167	64.8287	-1446.93	-83.1958
8.05	64.8616	-1446.7	-93.3896
8.05833	64.9027	-1445.93	-89.0713
8.06667	64.9509	-1444.35	-103.359
8.075	64.984	-1444.07	-105.085
8.08333	65.0337	-1443.44	-106.251
8.09167	65.0663	-1442.29	-107.603
8.1	65.1068	-1441.68	-109.604
8.10833	65.1476	-1440.9	-97.4487
8.11667	65.1884	-1439.16	-107.224
8.125	65.2381	-1438.08	-113.095
8.13333	65.2697	-1437.73	-106.315
8.14167	65.31	-1436.8	-109.878
8.15	65.3514	-1436.38	-114.344
8.15833	65.4002	-1434.85	-95.5444
8.16667	65.4321	-1434.23	-98.0933
8.175	65.4797	-1433.3	-103.374
8.18333	65.5199	-1432.42	-93.7573
8.19167	65.5607	-1432.02	-103.526
8.2	65.5929	-1431.22	-92.6074
8.20833	65.6325	-1430.27	-93.6343
8.21667	65.681	-1429.02	-89.9063
8.225	65.7215	-1428.61	-94.4458
8.23333	65.7605	-1427.51	-96.8613
8.24167	65.7921	-1427.42	-92.0039
8.25	65.8323	-1426.42	-89.7363
8.25833	65.8805	-1425.81	-83.4009
8.26667	65.9201	-1424.55	-92.6733
8.275	65.952	-1424.15	-91.5513
8.28333	65.9913	-1423.55	-98.2456
8.29167	66.0312	-1422.79	-98.9355
8.3	66.079	-1422.07	-111.486
8.30833	66.1106	-1421.21	-102.784
8.31667	66.1515	-1420.05	-106.062
8.325	66.199	-1419.02	-112.062
8.33333	66.2309	-1418.18	-110.991
8.34167	66.2705	-1417	-118.86
8.35	66.3196	-1416.22	-115.72
8.35833	66.3522	-1415.32	-112.815
8.36667	66.393	-1414.69	-115.282
8.375	66.4326	-1413.54	-114.289
8.38333	66.4814	-1411.61	-101.871
8.39167	66.5228	-1411.25	-112.422
8.4	66.5621	-1410.36	-107.449
8.40833	66.5949	-1409.63	-116.583
8.41667	66.6367	-1408.66	-111.851
8.425	66.679	-1407.96	-106.712
8.43333	66.7205	-1407.18	-107.481
8.44167	66.7619	-1406.32	-115.118
8.45	66.8027	-1404.97	-116.629
8.45833	66.8521	-1404.67	-124.743
8.46667	66.885	-1403.17	-119.905
8.475	66.9255	-1402.23	-121.381
8.48333	66.9666	-1401.06	-124.475
8.49167	67.0056	-1399.91	-116.583
8.5	67.0448	-1399.15	-122.345
8.50833	67.0918	-1397.88	-121.153
8.51667	67.1234	-1397.06	-120.362
8.525	67.1713	-1395.91	-113.577
8.53333	67.2121	-1394.8	-111.088
8.54167	67.2535	-1393.32	-107.388
8.55	67.2854	-1393.27	-114.158
8.55833	67.3244	-1392.2	-115.881
8.56667	67.364	-1391.62	-117.409
8.575	67.4051	-1390.48	-122.651
8.58333	67.4456	-1389.42	-125.265
8.59167	67.4864	-1388.45	-123.476
8.6	67.5263	-1387.4	-127.377
8.60833	67.5656	-1386.17	-134.572
8.61667	67.6048	-1385.04	-128.76
8.625	67.6441	-1383.59	-131.663
8.63333	67.6852	-1382.98	-129.81
8.64167	67.7349	-1381.38	-133.542
8.65	67.777	-1380.35	-130.23
8.65833	67.8107	-1379.75	-131.955
8.66667	67.8515	-1378.44	-116.88
8.675	67.8923	-1377.64	-126.116
8.68333	67.9411	-1376.08	-115.701
8.69167	67.974	-1375.44	-116.344
8.7	68.0228	-1373.9	-127.874
8.70833	68.0553	-1373.85	-120.157
8.71667	68.0943	-1372.47	-125.599
8.725	68.1338	-1371.93	-116.884
8.73333	68.1823	-1370.47	-115.229
8.74167	68.2139	-1369.22	-112.589
8.75	68.2547	-1368.43	-125.07
8.75833	68.3032	-1367	-118.715
8.76667	68.344	-1366.36	-126.741
8.775	68.3772	-1365.78	-121.707
8.78333	68.4263	-1364.58	-112.796
8.79167	68.4582	-1363.43	-118.657
8.8	68.4984	-1362.52	-117.259
8.80833	68.5469	-1361.18	-121.456
8.81667	68.5861	-1360.57	-132.369
8.825	68.6254	-1359.45	-126.93
8.83333	68.657	-1358.54	-119.328
8.84167	68.6963	-1357.4	-117.268
8.85	68.7362	-1356.24	-113.152
8.85833	68.7758	-1354.89	-114.668
8.86667	68.823	-1354	-115.447
8.875	68.8632	-1353.25	-107.981
8.88333	68.9037	-1352.68	-104.263
8.89167	68.9531	-1351.53	-102.822
8.9	68.9936	-1350.59	-85.4648
8.90833	69.0338	-1349.68	-96.8408
8.91667	69.0734	-1349	-89.2661
8.925	69.1139	-1348.33	-98.6675
8.93333	69.1449	-1347.76	-99.2329
8.94167	69.1839	-1347.42	-99.4717
8.95	69.2228	-1346.57	-105.848
8.95833	69.2692	-1345.53	-111.683
8.96667	69.3011	-1344.26	-114.482
8.975	69.34	-1343.41	-118.897
8.98333	69.3876	-1342	-126.111
8.99167	69.4195	-1341.01	-128.386
9	69.4674	-1339.69	-124.169
9.00833	69.5085	-1338.62	-118.173
9.01667	69.5416	-1337.85	-117.754
9.025	69.5834	-1337	-119.038
9.03333	69.6248	-1335.88	-102.519
9.04167	69.6672	-1335.41	-99.1172
9.05	69.7156	-1334.35	-95.2485
9.05833	69.7475	-1333.6	-96.312
9.06667	69.796	-1332.69	-100.124
9.075	69.8368	-1332.45	-101.767
9.08333	69.8773	-1331.99	-102.207
9.09167	69.9166	-1330.68	-98.8799
9.1	69.9556	-1329.73	-96.4087
9.10833	69.9869	-1328.81	-84.7192
9.11667	70.0268	-1327.64	-98.272
9.125	70.0756	-1326.67	-107.643
9.13333	70.1237	-1326.06	-90.9653
9.14167	70.1636	-1325.29	-88.8369
9.15	70.1958	-1325.17	-74.6411
9.15833	70.2357	-1323.97	-73.5308
9.16667	70.2756	-1323.02	-73.4312
9.175	70.3146	-1322.96	-80.3071
9.18333	70.3619	-1322.23	-75.7251
9.19167	70.4011	-1321.5	-83.6733
9.2	70.433	-1321.38	-76.8501
9.20833	70.4711	-1320.55	-74.9414
9.21667	70.5104	-1319.41	-82.3433
9.225	70.5496	-1319.01	-83.2588
9.23333	70.5892	-1318.2	-92.6719
9.24167	70.6374	-1317.3	-90.1553
9.25	70.677	-1316.51	-85.5718
9.25833	70.7092	-1316.09	-80.4756
9.26667	70.7583	-1315.1	-95.2998
9.275	70.7988	-1314.36	-87.5127
9.28333	70.831	-1313.8	-93.8994
9.29167	70.8715	-1313.14	-87.731
9.3	70.9117	-1312.71	-93.2666
9.30833	70.9608	-1311.04	-92.4053
9.31667	70.994	-1310.4	-87.8364
9.325	71.0341	-1309.74	-89.5693
9.33333	71.075	-1309.47	-89.9106
9.34167	71.1155	-1308.32	-92.4478
9.35	71.1554	-1307.66	-73.6245
9.35833	71.1962	-1307.11	-76.2319
9.36667	71.2373	-1306.34	-72.4834
9.375	71.2873	-1305.43	-73.793
9.38333	71.3207	-1305	-69.8174
9.39167	71.3698	-1304.55	-61.1484
9.4	71.41	-1303.92	-64.1162
9.40833	71.4505	-1303.58	-62.0024
9.41667	71.492	-1303.06	-53.2632
9.425	71.5334	-1302.39	-47.1401
9.43333	71.5748	-1302.31	-51.9917
9.44167	71.6159	-1301.59	-53.7217
9.45	71.6472	-1301.38	-56.2573
9.45833	71.6951	-1301	-58.103
9.46667	71.7359	-1300.71	-56.1826
9.475	71.7767	-1300.22	-63.4204
9.48333	71.8178	-1299.44	-58.1968
9.49167	71.858	-1298.9	-61.5879
9.5	71.8988	-1298.22	-65.272
9.50833	71.939	-1297.71	-84.6152
9.51667	71.9716	-1297.21	-86.0537
9.525	72.0121	-1296.88	-84.7573
9.53333	72.0615	-1296.02	-86.1006
9.54167	72.1026	-1295.56	-85.9043
9.55	72.1351	-1293.87	-92.2441
9.55833	72.175	-1293.15	-86.3833
9.56667	72.2152	-1292.79	-93.4453
9.575	72.2634	-1291.72	-90.8306
9.58333	72.3033	-1291.06	-95.5605
9.59167	72.3441	-1290.5	-70.793
9.6	72.383	-1289.65	-68.7861
9.60833	72.4153	-1289.1	-70.6509
9.61667	72.4549	-1288.66	-58.1909
9.625	72.504	-1287.59	-60.7236
9.63333	72.5435	-1287.75	-55.834
9.64167	72.5837	-1287.28	-50.7964
9.65	72.615	-1286.91	-48.3091
9.65833	72.6632	-1286.83	-58.894
9.66667	72.7025	-1286	-53.9692
9.675	72.7414	-1285.85	-56.9429
9.68333	72.7816	-1285.42	-57.5947
9.69167	72.8209	-1285.29	-58.8442
9.7	72.8688	-1283.7	-56.3408
9.70833	72.9084	-1283.66	-63.2271
9.71667	72.94	-1283.01	-60.0981
9.725	72.9802	-1282.48	-64.2378
9.73333	73.0296	-1281.91	-46.8867
9.74167	73.0621	-1281.47	-40.3594
9.75	73.1118	-1281.13	-46.0605
9.75833	73.1446	-1280.84	-41.1929
9.76667	73.1931	-1279.97	-32.3364
9.775	73.2336	-1280.39	-38.272
9.78333	73.2652	-1280.18	-39.2988
9.79167	73.3054	-1279.86	-42.2534
9.8	73.3453	-1279.58	-44.9473
9.80833	73.3843	-1279.41	-35.7231
9.81667	73.4319	-1278.72	-46.6582
9.825	73.4638	-1278.2	-47.1299
9.83333	73.5027	-1278.01	-49.2041
9.84167	73.5485	-1277.11	-46.1543
9.85	73.5807	-1277.09	-53.5605
9.85833	73.6285	-1276.51	-50.0098
9.86667	73.6694	-1276.21	-43.7856
9.875	73.701	-1275.76	-52.1938
9.88333	73.7402	-1275.33	-41.0991
9.89167	73.7801	-1274.95	-42.9448
9.9	73.82	-1274.36	-42.3369
9.90833	73.8663	-1274.42	-39.1099
9.91667	73.9062	-1273.66	-33.0308
9.925	73.9391	-1273.67	-33.7002
9.93333	73.9793	-1273.51	-34.4004
9.94167	74.0198	-1273.14	-28.7314
9.95	74.0603	-1273.09	-46.8296
9.95833	74.1088	-1272.91	-36.6079
9.96667	74.141	-1272.52	-37.9336
9.975	74.1818	-1272.08	-41.7905
9.98333	74.2303	-1271.94	-40.229
9.99167	74.2714	-1271.52	-46.708
10	74.3036	-1270.8	-52.1133
10.0083	74.3512	-1270.55	-51.3926
10.0167	74.3834	-1270.03	-46.4473
10.025	74.4316	-1269.8	-46.5176
10.0333	74.4635	-1269.1	-23.6265
10.0417	74.5034	-1268.59	-34.4883
10.05	74.5518	-1268.29	-33.9756
10.0583	74.5838	-1268.21	-24.8584
10.0667	74.6298	-1268.07	-24.5361
10.075	74.6684	-1267.13	-12.4702
10.0833	74.7001	-1267.93	-9.12158
10.0917	74.7396	-1267.81	-10.3169
10.1	74.7865	-1268.07	-8.18408
10.1083	74.8254	-1267.76	-11.5547
10.1167	74.8572	-1267.98	-17.8784
10.125	74.8971	-1267.83	-4.00049
10.1333	74.9448	-1267.93	-4.08105
10.1417	74.9853	-1267.61	-9.88623
10.15	75.0183	-1267.41	-17.9634
10.1583	75.06	-1267.25	-10.7124
10.1667	75.1016	-1267.59	-13.3433
10.175	75.1528	-1267.38	-15.9697
10.1833	75.195	-1267.25	-13.3345
10.1917	75.2284	-1266.5	-9.51123
10.2	75.2688	-1267.08	-11.5254
10.2083	75.3099	-1266.72	-7.94971
10.2167	75.3521	-1266.73	-10.9043
10.225	75.3941	-1266.52	-8.10645
10.2333	75.4354	-1266.61	9.58594
10.2417	75.4771	-1266.29	-4.05176
10.25	75.5261	-1266.46	-13.9775
10.2583	75.5659	-1266.67	2.10498
10.2667	75.5981	-1266.63	8.86816
10.275	75.647	-1266.76	2.55908
10.2833	75.6887	-1266.86	3.62109
10.2917	75.7215	-1266.79	-0.546387
10.3	75.7607	-1266.63	8.54736
10.3083	75.799	-1267.26	6.50244
10.3167	75.8375	-1266.89	-0.952148
10.325	75.8767	-1267.23	6.2959
10.3333	75.9156	-1266.89	11.647
10.3417	75.9539	-1267.35	5.72607
10.35	76.0002	-1267.29	2.58984
10.3583	76.0311	-1267.22	-1.06934
10.3667	76.0691	-1267.27	-3.00146
10.375	76.1153	-1267.67	-2.55762
10.3833	76.1471	-1267.1	-2.47852
10.3917	76.187	-1267.05	1.97168
10.4	76.2277	-1266.8	-0.00292969
10.4083	76.2764	-1266.87	1.45166
10.4167	76.3177	-1267.02	-5.9209
10.425	76.3517	-1267.15	12.0645
10.4333	76.3931	-1267.34	10.8955
10.4417	76.4347	-1267.22	16.8926
10.45	76.4767	-1267.2	12.2739
10.4583	76.5183	-1267.33	9.54053
10.4667	76.567	-1267.74	0.861328
10.475	76.609	-1268.08	0.887695
10.4833	76.6417	-1268.21	3.82031
10.4917	76.6815	-1268.01	8.13281
10.5	76.7281	-1267.78	5.34082
10.5083	76.774	-1267.81	0.56543
10.5167	76.8138	-1267.65	-8.63232
10.525	76.853	-1267.78	-7.46045
10.5333	76.8834	-1267.77	4.42822
10.5417	76.9287	-1267.54	9.31055
10.55	76.959	-1267.56	19.7139
10.5583	77.0052	-1267.58	6.49365
10.5667	77.0365	-1267.92	1.396
10.575	77.0836	-1268.48	6.44092
10.5833	77.1152	-1268.51	6.31494
10.5917	77.1623	-1268.78	4.604
10.6	77.193	-1268.23	5.5957
10.6083	77.2312	-1267.93	-0.807129
10.6167	77.2784	-1268	-8.03906
10.625	77.3106	-1268.14	-4.96143
10.6333	77.3519	-1267.87	-11.2983
10.6417	77.3923	-1268	14.0186
10.65	77.4398	-1267.81	25.4736
10.6583	77.4723	-1267.88	31.3506
10.6667	77.513	-1268.09	28.7007
10.675	77.5546	-1268.08	37.4355
10.6833	77.5957	-1269.4	38.6235
10.6917	77.637	-1269.93	45.3779
10.7	77.6851	-1270.38	52.7563
10.7083	77.7249	-1270.54	49.0313
10.7167	77.765	-1270.92	51.7251
10.725	77.8042	-1271.31	36.7939
10.7333	77.8352	-1271.63	31.6816
10.7417	77.8747	-1272.26	32.9326
10.75	77.9139	-1272.21	33.2695
10.7583	77.9528	-1272.5	29.3833
10.7667	77.9923	-1272.41	28.9644
10.775	78.0315	-1272.57	22.9893
10.7833	78.0802	-1273.25	22.5381
10.7917	78.1129	-1273.31	24.668
10.8	78.161	-1273.72	27.1099
10.8083	78.2014	-1273.87	28.7139
10.8167	78.2495	-1274.09	26.3584
10.825	78.2902	-1274.08	19.8882
10.8333	78.323	-1274.58	18.1597
10.8417	78.3711	-1274.65	23.7173
10.85	78.402	-1274.89	18.4028
10.8583	78.4412	-1275.28	21.7397
10.8667	78.4801	-1274.89	21.9185
10.875	78.5267	-1275.25	23.8447
10.8833	78.5659	-1275.59	23.2046
10.8917	78.606	-1275.52	26.4858
10.9	78.6464	-1275.86	20.9766
10.9083	78.6783	-1275.91	33.1465
10.9167	78.7172	-1275.99	30.2607
10.925	78.7657	-1276.59	33.6357
10.9333	78.7991	-1277.05	40.541
10.9417	78.8565	-1277.39	38.5928
10.95	78.889	-1277.63	45.2769
10.9583	78.9295	-1277.91	44.978
10.9667	78.9773	-1278.53	39.4146
10.975	79.0166	-1278.9	34.96
10.9833	79.0564	-1279.39	33.3706
10.9917	79.088	-1279.72	34.2305
11	79.1273	-1280.01	32.6484
11.0083	79.1662	-1279.7	23.8418
11.0167	79.2049	-1279.81	27.9624
11.025	79.2435	-1280.15	21.8687
11.0333	79.2911	-1280.42	23.4683
11.0417	79.3306	-1280.96	28.2671
11.05	79.3632	-1280.38	36.9771
11.0583	79.411	-1280.85	33.7881
11.0667	79.4435	-1281.11	35.0288
11.075	79.492	-1281.74	32.3804
11.0833	79.5334	-1282.15	29.7085
11.0917	79.5745	-1282.74	42.8716
11.1	79.6159	-1282.72	38.9121
11.1083	79.6484	-1283.06	38.8447
11.1167	79.6886	-1283.14	41.1079
11.125	79.7367	-1283.44	29.2163
11.1333	79.7683	-1284.19	24.5039
11.1417	79.8079	-1283.78	36.3486
11.15	79.8478	-1284.35	28.8735
11.1583	79.8953	-1284.49	38.2383
11.1667	79.926	-1284.7	37.144
11.175	79.9655	-1284.83	26.3232
11.1833	80.0039	-1285.53	36.5669
11.1917	80.0425	-1285.47	30.2563
11.2	80.083	-1286.1	26.7905
11.2083	80.1229	-1286.4	29.1079
11.2167	80.1722	-1286.51	29.3423
11.225	80.2121	-1286.91	24.3838
11.2333	80.2532	-1287	34.6069
11.2417	80.286	-1286.98	22.689
11.25	80.3351	-1287.4	19.7153
11.2583	80.3676	-1287.46	27.873
11.2667	80.409	-1287.69	22.7388
11.275	80.4504	-1287.96	25.106
11.2833	80.4909	-1287.99	25.3579
11.2917	80.5403	-1288.06	24.0688
11.3	80.5805	-1288.71	29.2646
11.3083	80.621	-1288.65	26.7217
11.3167	80.6596	-1289.2	23.5693
11.325	80.6989	-1289.49	29.0508
11.3333	80.7305	-1289.56	28.4517
11.3417	80.7706	-1289.7	18.7588
11.35	80.812	-1289.8	20.9692
11.3583	80.8599	-1290.13	13.875
11.3667	80.8921	-1290.22	23.1841
11.375	80.932	-1290.43	13.3389
11.3833	80.9734	-1290.27	11.4683
11.3917	81.0148	-1290.47	10.7036
11.4	81.0568	-1290.29	5.23975
11.4083	81.1059	-1290.55	4.60547
11.4167	81.147	-1290.93	1.31982
11.425	81.1871	-1290.51	2.72314
11.4333	81.2184	-1290.69	-1.91602
11.4417	81.2666	-1290.64	-0.602051
11.45	81.2982	-1290.75	-10.6567
11.4583	81.3454	-1290.59	-11.5811
11.4667	81.3844	-1290.42	-7.01074
11.475	81.416	-1290.31	-9.79102
11.4833	81.4629	-1290.31	-11.6294
11.4917	81.5031	-1290.46	-9.8833
11.5	81.5353	-1290.34	-4.04443
11.5083	81.5837	-1289.93	-4.35645
11.5167	81.6242	-1289.87	-5.35254
11.525	81.6638	-1289.67	-18.4805
11.5333	81.7037	-1289.86	-23.4785
11.5417	81.7374	-1290.17	-21.6138
11.55	81.7865	-1290.05	-11.2207
11.5583	81.8177	-1289.94	-11.0581
11.5667	81.8647	-1288.77	-12.3413
11.575	81.9052	-1288.5	-16.0063
11.5833	81.9456	-1288.91	-21.7427
11.5917	81.9861	-1289	-20.5913
11.6	82.0177	-1288.96	-19.9438
11.6083	82.0582	-1288.74	-3.72949
11.6167	82.1002	-1288.55	5.56201
11.625	82.1475	-1288.29	-3.66504
11.6333	82.1787	-1288.36	-4.74609
11.6417	82.2278	-1288.03	-7.2832
11.65	82.2606	-1288.71	-2.55176
11.6583	82.3008	-1289.07	-1.02686
11.6667	82.3493	-1288.61	-2.28369
11.675	82.3812	-1288.5	-3.85986
11.6833	82.422	-1288.61	-3.01904
11.6917	82.4634	-1288.53	-8.27051
11.7	82.5131	-1288.38	-13.1514
11.7083	82.5453	-1288.34	-13.9541
11.7167	82.5937	-1288.05	-15.2578
11.725	82.625	-1288.02	-17.5884
11.7333	82.6649	-1288.02	-16.5322
11.7417	82.7057	-1287.88	-23.8901
11.75	82.7452	-1287.45	-22.2246
11.7583	82.7928	-1287.29	-18.0879
11.7667	82.8317	-1287.24	-23.1958
11.775	82.871	-1286.69	-41.6631
11.7833	82.9099	-1286.66	-43.7183
11.7917	82.9498	-1286.61	-42.5244
11.8	82.997	-1286.28	-41.8945
11.8083	83.0385	-1286.12	-51.9448
11.8167	83.0707	-1284.65	-38.9824
11.825	83.1096	-1284.22	-46.6084
11.8333	83.1565	-1283.9	-50.7319
11.8417	83.1878	-1283.56	-53.7788
11.85	83.228	-1283.22	-53.1167
11.8583	83.2758	-1283.16	-21.0146
11.8667	83.3065	-1282.78	-18.0161
11.875	83.3461	-1282.6	-18.6343
11.8833	83.3936	-1282.08	-21.7998
11.8917	83.4335	-1281.74	-15.0938
11.9	83.4657	-1282.9	-23.5166
11.9083	83.5056	-1282.72	-15.8936
11.9167	83.5467	-1282.4	-19.2979
11.925	83.5954	-1281.88	-14.5986
11.9333	83.6279	-1281.83	-14.8579
11.9417	83.6675	-1281.48	-33.3604
11.95	83.7074	-1281.46	-32.8315
11.9583	83.7476	-1280.99	-30.2432
11.9667	83.7957	-1280.86	-31.563
11.975	83.8353	-1280.35	-36.6929
11.9833	83.8767	-1280.11	-40.4766
11.9917	83.9086	-1279.98	-40.5103
12	83.9488	-1279.88	-39.1523
12.0083	83.9981	-1279.25	-42.0703
12.0167	84.0307	-1278.86	-39.1216
12.025	84.0721	-1278.74	-39.1099
12.0333	84.1202	-1278.21	-45.0615
12.0417	84.1604	-1277.32	-44.1006
12.05	84.1926	-1277.49	-46.3037
12.0583	84.2404	-1277.17	-37.0781
12.0667	84.2797	-1276.8	-33.5229
12.075	84.3199	-1276.09	-40.3726
12.0833	84.3686	-1275.79	-35.0625
12.0917	84.4153	-1276.2	-37.0342
12.1	84.4545	-1275.62	-42.4497
12.1083	84.4864	-1275.44	-36.9478
12.1167	84.5269	-1274.93	-36.5815
12.125	84.5671	-1274.75	-45.3999
12.1333	84.606	-1274.29	-72.9302
12.1417	84.652	-1273.35	-61.3447
12.15	84.6916	-1273.16	-59.0449
12.1583	84.7306	-1272.28	-64.5938
12.1667	84.7615	-1272.01	-70.1411
12.175	84.8088	-1271.17	-64.8179
12.1833	84.8471	-1270.51	-53.981
12.1917	84.8861	-1270.31	-64.4531
12.2	84.9174	-1269.69	-70.3037
12.2083	84.9661	-1268.82	-52.6992
12.2167	85.0069	-1268.86	-54.29
12.225	85.0483	-1268.85	-45.3618
12.2333	85.0879	-1267.79	-52.6377
12.2417	85.1274	-1267.92	-45.1172
12.25	85.1587	-1267.33	-44.8506
12.2583	85.1983	-1267.04	-45.104
12.2667	85.2458	-1266.73	-64.1221
12.275	85.2771	-1265.9	-66.1523
12.2833	85.3243	-1265.77	-62.606
12.2917	85.3627	-1265.04	-66.0498
12.3	85.3946	-1264.99	-64.0928
12.3083	85.4412	-1263.5	-71.502
12.3167	85.4814	-1263.38	-66.3413
12.325	85.5136	-1263.03	-74.2632
12.3333	85.5544	-1262.01	-69.4189
12.3417	85.5939	-1261.7	-77.4976
12.35	85.6421	-1260.77	-60.6621
12.3583	85.6755	-1260.77	-57.8174
12.3667	85.7243	-1259.48	-62.291
12.375	85.7651	-1259.4	-57.1289
12.3833	85.8047	-1258.3	-56.354
12.3917	85.8455	-1258.45	-61.2173
12.4	85.8783	-1258.01	-64.4297
12.4083	85.9181	-1257.34	-51.5273
12.4167	85.9583	-1257.28	-58.2568
12.425	85.9991	-1256.83	-56.0508
12.4333	86.0399	-1256.58	-58.9629
12.4417	86.0807	-1255.4	-57.3838
12.45	86.1215	-1255.22	-53.0391
12.4583	86.1703	-1254.19	-52.5015
12.4667	86.2028	-1253.86	-57.0601
12.475	86.2426	-1253.51	-56.9854
12.4833	86.2899	-1253.01	-35.7847
12.4917	86.3307	-1252.76	-33.0015
12.5	86.3705	-1252.73	-22.1675
12.5083	86.403	-1252.08	-23.6338
12.5167	86.4445	-1251.83	-20.8667
12.525	86.492	-1252.23	-16.3403
12.5333	86.5319	-1252.22	-16.2319
12.5417	86.5638	-1252.24	-14.395
12.55	86.6055	-1251.89	-13.5806
12.5583	86.6549	-1251.68	-26.8521
12.5667	86.695	-1251.65	-24.5698
12.575	86.7272	-1251.41	-24.9741
12.5833	86.7751	-1250.93	-32.7056
12.5917	86.8156	-1250.95	-23.8213
12.6	86.8475	-1250.99	-26.4463
12.6083	86.8959	-1250.19	-25.5264
12.6167	86.9278	-1250.2	-27.1597
12.625	86.9772	-1249.62	-20.7847
12.6333	87.0091	-1249.96	-21.5596
12.6417	87.049	-1249.57	-28.8076
12.65	87.0904	-1248.95	-9.00439
12.6583	87.1388	-1249.14	-13.3286
12.6667	87.1799	-1249.2	-5.16797
12.675	87.2125	-1249.15	-9.95654
12.6833	87.2532	-1248.59	-9.53027
12.6917	87.294	-1249.36	6.15088
12.7	87.3425	-1249.01	-2.45215
12.7083	87.3827	-1249.19	1.66113
12.7167	87.4152	-1249.13	-0.364746
12.725	87.4554	-1248.78	9.04395
12.7333	87.5041	-1248.82	-1.85303
12.7417	87.5363	-1249.23	5.44482
12.75	87.5774	-1249.51	10.1367
12.7583	87.6176	-1249.12	6.8833
12.7667	87.6658	-1249.41	21.8965
12.775	87.6983	-1249.39	13.6978
12.7833	87.7477	-1249.8	28.0869
12.7917	87.7885	-1249.83	20.6294
12.8	87.8207	-1249.71	31.1938
12.8083	87.8608	-1250.79	32.2617
12.8167	87.9007	-1250.6	38.7173
12.825	87.9409	-1251.05	38.5005
12.8333	87.9897	-1251.06	44.6016
12.8417	88.0295	-1252.08	47.6367
12.85	88.0691	-1252.27	45.3149
12.8583	88.1013	-1252.61	49.3389
12.8667	88.1504	-1252.94	53.6602
12.875	88.1829	-1253.41	63.6738
12.8833	88.2228	-1254.11	59.5254
12.8917	88.2635	-1254.25	64.0503
12.9	88.3132	-1254.63	63.8335
12.9083	88.3549	-1255.75	72.2505
12.9167	88.396	-1256.37	70.4209
12.925	88.4289	-1256.68	69.7295
12.9333	88.4706	-1257.37	76.3813
12.9417	88.52	-1257.95	88.106
12.95	88.5601	-1258.96	81.0088
12.9583	88.6015	-1259.42	81.7339
12.9667	88.6344	-1259.93	89.3906
12.975	88.6755	-1260.62	91.4019
12.9833	88.7166	-1261.76	100.479
12.9917	88.757	-1262.3	109.178
13	88.8055	-1263.19	111.565
13.0083	88.8383	-1264.13	132.135
13.0167	88.8856	-1265.21	136.575
13.025	88.9263	-1266.55	134.974
13.0333	88.9671	-1266.97	146.115
13.0417	88.999	-1268.04	152.984
13.05	89.0395	-1270.94	153.895
13.0583	89.0791	-1271.71	165.601
13.0667	89.1193	-1273.03	168.974
13.075	89.1686	-1274.68	174.482
13.0833	89.2021	-1275.73	174.699
13.0917	89.2429	-1276.95	136.67
13.1	89.2852	-1278.78	147.631
13.1083	89.3346	-1279.88	143.227
13.1167	89.376	-1281.51	150.294
13.125	89.4168	-1282.29	145.96
13.1333	89.4576	-1282.76	157.465
13.1417	89.499	-1284.06	169.028
13.15	89.5395	-1285.15	163.434
13.1583	89.579	-1287.2	161.793
13.1667	89.6186	-1288.29	172.352
13.175	89.6588	-1290.25	182.55
13.1833	89.698	-1292.27	192.45
13.1917	89.7364	-1293.5	210.413
13.2	89.7741	-1294.99	196.058
13.2083	89.8048	-1296.39	209.32
13.2167	89.8434	-1297.87	213.822
13.225	89.8824	-1299.6	219.949
13.2333	89.9222	-1302.16	218.155
13.2417	89.9707	-1303.54	215.367
13.25	90.0087	-1306.02	220.815
13.2583	90.0471	-1307.7	235.022
13.2667	90.0783	-1309.48	235.915
13.275	90.1179	-1311.13	225.001
13.2833	90.1581	-1312.7	231.724
13.2917	90.1983	-1314.43	233.811
13.3	90.248	-1317.55	239.55
13.3083	90.2792	-1319.26	234.671
13.3167	90.3323	-1321.64	260.542
13.325	90.3706	-1323.94	269.335
13.3333	90.4114	-1325.92	271.794
13.3417	90.4525	-1328.17	258.721
13.35	90.4995	-1330.27	269.553
13.3583	90.531	-1333.36	273.451
13.3667	90.5771	-1336.32	284.366
13.375	90.6077	-1338.17	285.664
13.3833	90.6458	-1339.56	288.686
13.3917	90.6847	-1342.37	305.118
13.4	90.7237	-1344.42	275.054
13.4083	90.7697	-1347.98	281.101
13.4167	90.8006	-1349.72	288.434
13.425	90.8374	-1352.22	308.984
13.4333	90.8764	-1355.24	307.907
13.4417	90.9224	-1356.74	314.793
13.45	90.9546	-1358.96	296.421
13.4583	90.9939	-1362.21	316.493
13.4667	91.0337	-1365.31	319.973
13.475	91.0736	-1368.03	312.12
13.4833	91.1212	-1371.34	333.917
13.4917	91.1527	-1372.3	335.171
13.5	91.2	-1376.46	324.151
13.5083	91.2313	-1378.89	318.737
13.5167	91.2699	-1381.25	321.023
13.525	91.3165	-1384.57	320.53
13.5333	91.3555	-1387.27	336.262
13.5417	91.3954	-1389.83	327.363
13.55	91.4263	-1391.87	326.988
13.5583	91.4726	-1395.41	335.235
13.5667	91.5122	-1398.05	342.451
13.575	91.553	-1401.08	350.011
13.5833	91.5852	-1403.46	350.651
13.5917	91.6337	-1406.84	356.294
13.6	91.6656	-1409.43	360.39
13.6083	91.7054	-1412.46	366.98
13.6167	91.7468	-1415.94	378.904
13.625	91.7852	-1418.6	371.171
13.6333	91.8318	-1422.44	381.403
13.6417	91.8714	-1425.43	381.901
13.65	91.9103	-1428.67	382.179
13.6583	91.9404	-1432.07	375.357
13.6667	91.9775	-1434.39	384.376
13.675	92.0149	-1438.2	388.833
13.6833	92.0624	-1441.73	409.468
13.6917	92.095	-1444.46	402.688
13.7	92.1336	-1447.22	390.984
13.7083	92.1741	-1450.63	406.589
13.7167	92.2143	-1454.36	395.738
13.725	92.2526	-1458.93	409.383
13.7333	92.2928	-1461.87	405.393
13.7417	92.333	-1464.66	410.934
13.75	92.3741	-1468.27	407.314
13.7583	92.4225	-1472.13	409.469
13.7667	92.4621	-1475.43	374.726
13.775	92.501	-1479.13	370.081
13.7833	92.5394	-1482.43	378.744
13.7917	92.5701	-1484.57	373.649
13.8	92.617	-1488.87	379.961
13.8083	92.6495	-1489.69	369.829
13.8167	92.6891	-1493.24	366.146
13.825	92.7366	-1497.17	365.679
13.8333	92.7762	-1500.6	372.621
13.8417	92.8081	-1502.76	377.647
13.85	92.8476	-1505.79	387.423
13.8583	92.8952	-1509.34	388.632
13.8667	92.9268	-1512.67	383.981
13.875	92.9752	-1516.36	379.343
13.8833	93.0077	-1519.18	384.732
13.8917	93.0568	-1522.46	388.38
13.9	93.0887	-1525.42	383.026
13.9083	93.128	-1528.54	372.643
13.9167	93.1672	-1532	363.167
13.925	93.2071	-1534.82	365.918
13.9333	93.2565	-1538.72	373.711
13.9417	93.2896	-1540.67	365.585
13.95	93.3387	-1544.46	372.419
13.9583	93.3712	-1546.55	358.465
13.9667	93.411	-1549.68	374.591
13.975	93.4589	-1553.61	374.244
13.9833	93.4991	-1556.43	373.523
13.9917	93.5393	-1559.88	377.637
14	93.5886	-1563.47	379.638
14.0083	93.6218	-1566.9	386.486
14.0167	93.6613	-1569.9	373.112
14.025	93.7089	-1573.6	373.162
14.0333	93.7506	-1576.56	378.021
14.0417	93.7917	-1579.39	376.504
14.05	93.8236	-1582.22	354.473
14.0583	93.8628	-1584.7	351.587
14.0667	93.9018	-1587.82	355.531
14.075	93.9407	-1590.96	353.742
14.0833	93.9864	-1594.84	355.648
14.0917	94.0162	-1596.44	349.787
14.1	94.0545	-1599.2	354.757
14.1083	94.1002	-1603.07	343.006
14.1167	94.13	-1605.41	355.466
14.125	94.1748	-1609.03	347.171
14.1333	94.2214	-1612.88	362.758
14.1417	94.253	-1614.63	352.98
14.15	94.2941	-1617.09	352.04
14.1583	94.3349	-1620.69	344.383
14.1667	94.3833	-1623.93	343.39
14.175	94.415	-1626.6	342.885
14.1833	94.4545	-1629.4	337.557
14.1917	94.5019	-1633.03	324.434
14.2	94.541	-1635.03	324.8
14.2083	94.5811	-1638.04	323.046
14.2167	94.6134	-1640.51	319.67
14.225	94.659	-1643.71	319.384
14.2333	94.6962	-1645.76	310.443
14.2417	94.7344	-1648.43	317.452
14.25	94.7649	-1650.22	307.438
14.2583	94.8053	-1653.24	301.349
14.2667	94.8447	-1655.82	312.289
14.275	94.8918	-1658.9	313.4
14.2833	94.9316	-1661.49	315.877
14.2917	94.9624	-1663.17	322.912
14.3	95.0083	-1666.11	321.625
14.3083	95.0471	-1669.12	316.033
14.3167	95.0779	-1670.51	326.979
14.325	95.1173	-1674.02	313.679
14.3333	95.1576	-1677.13	323.392
14.3417	95.2023	-1680.25	320.547
14.35	95.242	-1682.7	307.036
14.3583	95.2738	-1684.89	317.755
14.3667	95.3215	-1687.81	294.35
14.375	95.3609	-1690.46	287.927
14.3833	95.3933	-1691.98	289.292
14.3917	95.4333	-1694.23	279.541
14.4	95.4835	-1696.77	277.289
14.4083	95.5235	-1699.28	276.207
14.4167	95.5553	-1701.09	272.88
14.425	95.5962	-1703.39	283.995
14.4333	95.6357	-1705.54	286.541
14.4417	95.6757	-1708.47	283.787
14.45	95.7145	-1710.27	274.664
14.4583	95.7542	-1712.86	282.221
14.4667	95.7927	-1715.64	293.005
14.475	95.8399	-1718.67	283.494
14.4833	95.8713	-1720.64	280.729
14.4917	95.9104	-1722.09	295.408
14.5	95.9584	-1725.95	280.033
14.5083	95.9985	-1728.33	277.619
14.5167	96.0391	-1730	273.104
14.525	96.0715	-1731.86	272.646
14.5333	96.1201	-1735.25	275.874
14.5417	96.1531	-1736.6	285.045
14.55	96.2021	-1739.23	260.326
14.5583	96.2356	-1741	261.476
14.5667	96.2843	-1743.52	264.022
14.575	96.3166	-1745.58	253.518
14.5833	96.3561	-1748.36	262.532
14.5917	96.3958	-1749.73	274.764
14.6	96.4361	-1751.74	262.033
14.6083	96.4842	-1754.76	262.263
14.6167	96.5156	-1756.01	259.393
14.625	96.5618	-1758.88	252.592
14.6333	96.5938	-1761.27	254.049
14.6417	96.633	-1762.83	257.304
14.65	96.6795	-1765.37	243.437
14.6583	96.7201	-1767.73	248.782
14.6667	96.7531	-1768.67	242.09
14.675	96.7934	-1770.9	241.469
14.6833	96.8332	-1773.18	249.023
14.6917	96.8815	-1775.05	245.222
14.7	96.9228	-1777.39	243.541
14.7083	96.965	-1779.49	254.588
14.7167	96.9976	-1781.39	249.432
14.725	97.0389	-1783.58	239.77
14.7333	97.0802	-1785.49	248.442
14.7417	97.1282	-1788.02	245.09
14.75	97.1677	-1790.12	244.066
14.7583	97.2012	-1791.69	228.885
14.7667	97.2428	-1793.16	226.709
14.775	97.2829	-1795.57	228.671
14.7833	97.3232	-1797.26	220.103
14.7917	97.3719	-1799.83	217.165
14.8	97.4116	-1800.57	224.505
14.8083	97.4439	-1802.48	227.435
14.8167	97.4917	-1804.84	207.539
14.825	97.524	-1806.06	214.77
14.8333	97.5727	-1808.22	209.6
14.8417	97.6038	-1810.13	220.784
14.85	97.6429	-1812.12	208.387
14.8583	97.6829	-1813.15	201.042
14.8667	97.731	-1815.36	194.344
14.875	97.7633	-1816.63	196.881
14.8833	97.8049	-1818.86	177.582
14.8917	97.8545	-1820.03	182.061
14.9	97.8949	-1821.56	183.656
14.9083	97.9349	-1822.7	176.117
14.9167	97.9672	-1824.3	177.122
14.925	98.0079	-1824.93	161.055
14.9333	98.0565	-1827.47	174.609
14.9417	98.0963	-1828.7	164.471
14.95	98.1295	-1829.54	165.561
14.9583	98.1684	-1831.39	158.127
14.9667	98.2146	-1832.54	174.573
14.975	98.2617	-1834.15	161.539
14.9833	98.2931	-1835.27	165.702
14.9917	98.3411	-1837.18	165.826
15	98.3724	-1837.95	157.137
15.0083	98.4176	-1840.3	165.875
15.0167	98.4554	-1840.98	165.828
15.025	98.4948	-1842.6	156.327
15.0333	98.5258	-1843.87	158.647
15.0417	98.5654	-1844.6	156.034
15.05	98.6042	-1846.53	135.968
15.0583	98.6423	-1847.39	150.321
15.0667	98.6813	-1848.86	139.424
15.075	98.7206	-1850.19	133.787
15.0833	98.7594	-1850.95	143.914
15.0917	98.7996	-1851.31	129.627
15.1	98.8399	-1853.2	133.11
15.1083	98.8866	-1854.57	128.884
15.1167	98.917	-1855.02	129.292
15.125	98.9554	-1856.59	134.177
15.1333	98.9948	-1857.33	149.682
15.1417	99.0427	-1858.68	125.244
15.15	99.0744	-1859.56	129.223
15.1583	99.1211	-1861.2	132.006
15.1667	99.1527	-1862.13	123.056
15.175	99.1918	-1863.78	132.694
15.1833	99.2311	-1863.86	133.097
15.1917	99.2793	-1865.03	135.951
15.2	99.3193	-1866.22	128.115
15.2083	99.3589	-1867.02	126.409
15.2167	99.3989	-1869	130.263
15.225	99.4395	-1869.83	140.707
15.2333	99.4714	-1870.9	140.336
15.2417	99.5123	-1871.47	138.857
15.25	99.5608	-1873.07	144.116
15.2583	99.5937	-1873.83	131.769
15.2667	99.6432	-1875.66	133.532
15.275	99.6758	-1876.59	132.066
15.2833	99.717	-1877.69	136.106
15.2917	99.7578	-1878.8	132.579
15.3	99.8073	-1879.04	133.828
15.3083	99.8393	-1880.43	135.086
15.3167	99.8795	-1881.9	130.392
15.325	99.9192	-1882.81	125.055
15.3333	99.9604	-1883.81	127.497
15.3417	100.009	-1885.56	143.958
15.35	100.042	-1886.56	130.078
15.3583	100.089	-1887.36	126.275
15.3667	100.121	-1888.11	128.829
15.375	100.161	-1889.43	126.541
15.3833	100.209	-1891.04	112.132
15.3917	100.249	-1891.24	106.175
15.4	100.291	-1892.57	109.85
15.4083	100.322	-1893.54	110.054
15.4167	100.377	-1894.15	94.6875
15.425	100.408	-1894.91	93.6431
15.4333	100.462	-1896.13	93.9331
15.4417	100.493	-1896.82	118.847
15.45	100.542	-1897.9	102.366
15.4583	100.582	-1898.31	104.294
15.4667	100.614	-1899.02	114.716
15.475	100.66	-1899.7	113.568
15.4833	100.698	-1901.13	117.71
15.4917	100.729	-1902.74	109.414
15.5	100.776	-1903.66	115.106
15.5083	100.807	-1904.47	114.743
15.5167	100.846	-1905.46	110.689
15.525	100.892	-1906.63	101.99
15.5333	100.929	-1907.24	73.5967
15.5417	100.967	-1907.9	67.9526
15.55	100.997	-1908.58	61.6582
15.5583	101.037	-1909.18	60.9741
15.5667	101.075	-1908.27	63.3735
15.575	101.123	-1908.86	54.3384
15.5833	101.154	-1908.92	54.542
15.5917	101.192	-1909.6	53.2866
15.6	101.232	-1910.54	53.3145
15.6083	101.28	-1911.24	55.7739
15.6167	101.312	-1911.71	76.1997
15.625	101.352	-1912.31	83.0962
15.6333	101.4	-1913.1	78.5024
15.6417	101.442	-1913.67	64.8413
15.65	101.475	-1914.04	62.6089
15.6583	101.516	-1915.07	67.6289
15.6667	101.556	-1915.85	64.5352
15.675	101.605	-1916.35	53.5386
15.6833	101.646	-1916.19	55.7871
15.6917	101.678	-1916.63	58.3447
15.7	101.726	-1917.46	52.4473
15.7083	101.766	-1917.55	48.0396
15.7167	101.806	-1917.57	55.2686
15.725	101.837	-1918.33	50.6587
15.7333	101.876	-1918.9	56.9883
15.7417	101.923	-1919.41	58.27
15.75	101.954	-1919.91	59.1431
15.7583	101.994	-1920.92	69.085
15.7667	102.032	-1920.81	67.2246
15.775	102.072	-1921.38	66.1538
15.7833	102.12	-1922.31	67.9204
15.7917	102.16	-1922.73	60.7412
15.8	102.207	-1923.93	54.5288
15.8083	102.256	-1924.19	57.501
15.8167	102.288	-1924.32	59.4683
15.825	102.328	-1924.75	59.1563
15.8333	102.377	-1925.08	50.7319
15.8417	102.41	-1925.58	45.2563
15.85	102.459	-1926.31	49.0093
15.8583	102.491	-1926.94	54.3604
15.8667	102.529	-1927.19	49.5439
15.875	102.576	-1927.39	48.5742
15.8833	102.608	-1927.7	43.7563
15.8917	102.656	-1928.28	41.7026
15.9	102.687	-1928.85	31.2129
15.9083	102.733	-1928.84	35.1812
15.9167	102.772	-1929.13	42.5127
15.925	102.803	-1929.22	35.5781
15.9333	102.841	-1929.55	35.4346
15.9417	102.889	-1929.8	34.3228
15.95	102.929	-1930.26	33.4541
15.9583	102.961	-1930.34	32.7231
15.9667	103.01	-1930.85	31.604
15.975	103.041	-1931.23	28.1675
15.9833	103.081	-1931.22	33.0894
15.9917	103.13	-1931.63	25.0063
16	103.162	-1931.86	27.936
16.0083	103.209	-1932.16	22.9072
16.0167	103.242	-1931.9	17.1299
16.025	103.282	-1932.3	18.7661
16.0333	103.322	-1932.65	19.9072
16.0417	103.37	-1932.36	-0.355957
16.05	103.402	-1932.8	-20.5737
16.0583	103.449	-1933	-52.8076
16.0667	103.489	-1932.55	-99.8027
16.075	103.529	-1932.93	-161.95
16.0833	103.561	-1931.78	-206.84
16.0917	103.61	-1930.15	-268.825
16.1	103.641	-1928.41	-311.502
16.1083	103.681	-1924.63	-368.355
16.1167	103.722	-1919.69	-421.586
16.125	103.763	-1915.43	-444.82
16.1333	103.811	-1910.36	-461.077
16.1417	103.852	-1905.74	-447.829
16.15	103.883	-1902.09	-413.02
16.1583	103.931	-1897.18	-325.985
16.1667	103.963	-1894.72	-279.571
16.175	104.01	-1891.73	-211.759
16.1833	104.05	-1890.32	-147.527
16.1917	104.082	-1890.21	-89.0376
16.2	104.121	-1891.41	-27.1113
16.2083	104.159	-1892.14	40.0151
16.2167	104.198	-1892.52	75.8496
16.225	104.236	-1893.24	115.255
16.2333	104.283	-1894.85	133.182
16.2417	104.322	-1895.93	128.109
16.25	104.354	-1898.05	135.25
16.2583	104.394	-1898.41	148.258
16.2667	104.442	-1900.12	160.727
16.275	104.473	-1901.04	158.877
16.2833	104.513	-1902.11	159.858
16.2917	104.552	-1903.41	132.419
16.3	104.601	-1904.94	134.421
16.3083	104.648	-1907.29	139.731
16.3167	104.689	-1908.44	143.889
16.325	104.721	-1909.3	139.247
16.3333	104.769	-1910.66	125.254
16.3417	104.802	-1910.24	131.448
16.35	104.841	-1911.77	114.227
16.3583	104.889	-1913.3	111.447
16.3667	104.921	-1913.96	107.88
16.375	104.968	-1915.03	105.177
16.3833	105	-1915.9	122.079
16.3917	105.047	-1916.45	113.965
16.4	105.08	-1917.51	115.547
16.4083	105.119	-1918.29	109.462
16.4167	105.166	-1919.42	105.705
16.425	105.205	-1920.75	111.814
16.4333	105.237	-1921.71	109.786
16.4417	105.285	-1922.36	102.393
16.45	105.325	-1923.5	101.842
16.4583	105.357	-1924.08	93.9668
16.4667	105.413	-1924.83	86.4404
16.475	105.445	-1925.64	67.5542
16.4833	105.493	-1925.96	65.9092
16.4917	105.525	-1926.68	59.4346
16.5	105.565	-1926.91	67.1338
16.5083	105.605	-1927.65	55.0664
[truncated: 18,294 more rows]
