# Supplementary material for: Synthesis of electrospun polyacrylonitrile- derived carbon fibers and comparison of properties with bulk form
Source: PLoS One. 2018 Aug 9;13(8):e0201345. doi: 10.1371/journal.pone.0201345 (PMC6084898; doi:10.1371/journal.pone.0201345)
Supplement: S2 File — (XLSX) [file pone.0201345.s002.xlsx]

## Sheet: sample 1-1 PAN
98.2793	0.0257611
102.136	0.0104661
105.993	0.0469306
109.85	0.0639505
113.707	0.073386
117.564	0.0564892
121.421	0.0338512
125.278	0.0308591
129.135	0.0315464
132.992	0.229696
136.849	0.295539
140.706	0.121218
144.563	0.0491811
148.42	0.00632757
152.277	0.0316054
156.134	0.0346892
159.991	1.6522
163.848	3.94362
167.705	2.03578
171.562	0.325093
175.419	0.36924
179.276	0.17394
183.133	0.0584567
186.99	0.0229661
190.847	0.0306409
194.704	0.0325313
198.561	0.0332279
202.418	0.0264925
206.275	0.0444476
210.132	0.0836007
213.989	0.0865119
217.846	0.0210392
221.703	0.00846163
225.56	0.0413532
229.417	0.0499679
233.274	0.0181428
237.131	0.0167434
240.988	0.0336749
244.845	0.033547
248.702	0.0511545
252.559	0.0479972
256.416	0.0549677
260.273	0.0423463
264.13	0.0324904
267.987	0.00410195
271.844	0.0291372
275.701	0.0108897
279.558	0.0171252
283.415	0.0198226
287.272	0.0230391
291.129	0.0133129
294.986	0.0209446
298.843	0.0221467
302.7	0.00629211
306.557	0.0162638
310.414	0.0275172
314.271	0.0468647
318.128	0.0249162
321.985	0.023914
325.842	0.011194
329.699	0.0146572
333.556	0.0184071
337.413	0.0294299
341.27	0.0162878
345.127	0.0423512
348.984	0.0154685
352.841	0.0382042
356.698	0.0394813
360.555	0.0166878
364.412	0.0476775
368.269	0.087524
372.126	0.0376138
375.983	0.0336668
379.84	0.0299149
383.697	0.0524395
387.554	0.0116898
391.411	0.0300833
395.268	0.0273299
399.125	0.0196507
402.982	0.0519504
406.839	0.0454175
410.696	0.0336229
414.553	0.019885
418.41	0.297646
422.267	0.613534
426.124	0.266874
429.981	0.0247641
433.838	0.0237689
437.695	0.0411899
441.552	0.0474842
445.409	0.507674
449.266	1.70419
453.123	1.05994
456.98	0.085304
460.837	0.0360426
464.694	0.0192677
468.551	0.0202765
472.408	0.0187959
476.265	0.026601
480.122	0.023012
483.979	0.0254993
487.836	0.0116931
491.693	0.0239798
495.55	0.0209167
499.407	0.0105041
503.264	0.0230541
507.121	0.024562
510.978	0.0448588
514.835	0.00303017
518.692	0.0164608
522.549	0.0242659
526.406	0.0194649
530.263	0.0173662
534.12	0.0351891
537.977	0.0319084
541.834	0.0383059
545.691	0.028665
549.548	0.0301558
553.405	0.0585718
557.262	0.0668165
561.119	0.0477232
564.976	0.0722736
568.833	0.0187607
572.69	0.0419694
576.547	0.0249683
580.404	0.0141327
584.261	0.0268188
588.118	0.0354119
591.975	0.0310133
595.832	0.0216706
599.689	0.0112205
603.546	0.0135121
607.403	0.00605496
611.26	0.0493704
615.117	0.360712
618.974	0.383367
622.831	0.065492
626.688	0.10202
630.545	0.417548
634.402	0.270719
638.259	0.0357074
642.116	0.0281724
645.973	0.0357086
649.83	0.00530448
653.687	0.0284329
657.544	0.0748145
661.401	0.0641593
665.258	0.00677986
669.115	0.0296819
672.972	0.0416081
676.829	0.0017364
680.686	0.0148206
684.543	0.0167862
688.4	0.0148702
692.257	0.0127872
696.114	0.0265615
699.971	0.0379698
703.828	0.0224019
707.685	0.0195413
711.542	0.143824
715.399	1.45071
719.256	2.07999
723.113	0.651963
726.97	0.14028
730.827	0.0622657
734.684	0.0251131
738.541	0.0573454
742.398	0.0351177
746.255	0.0422132
750.112	0.0569169
753.969	0.0798417
757.826	0.093992
761.683	0.0336986
765.54	0.0170891
769.397	0.0283866
773.254	0.13133
777.111	0.162629
780.968	0.218023
784.825	0.710901
788.682	0.564432
792.539	0.0685166
796.396	0.0514253
800.253	0.0410077
804.11	0.0205252
807.967	0.0465132
811.824	0.0541633
815.681	0.0247354
819.538	0.0300934
823.395	0.0456598
827.252	0.0394372
831.109	0.0366059
834.966	0.0425091
838.823	0.0772791
842.68	0.108022
846.537	0.0440506
850.394	0.0403783
854.25	0.0207018
858.107	0.0728063
861.965	0.0593251
865.822	0.027486
869.678	0.0393717
873.535	0.00582882
877.393	0.0155656
881.25	0.0130286
885.107	0.0229955
888.964	0.0120133
892.821	0.161047
896.678	0.756662
900.534	0.568662
904.391	0.060586
908.249	0.0418631
912.106	0.283554
915.962	0.26039
919.819	0.0397106
923.677	0.0459808
927.534	0.0467391
931.39	0.0233321
935.247	0.0127097
939.105	0.0133785
942.962	0.0107485
946.818	0.0176347
950.676	0.0347
954.533	0.0364276
958.389	0.0413572
962.246	0.0300908
966.104	0.0322555
969.96	0.0209181
973.817	0.0313141
977.674	0.0279098
981.531	0.0211815
985.388	0.0368601
989.245	0.0128447
993.102	0.0270473
996.959	0.0237907
1000.82	0.046658
1004.67	0.0736294
1008.53	0.0211269
1012.39	0.0247515
1016.24	0.0486805
1020.1	0.055127
1023.96	0.0491327
1027.82	0.0549002
1031.67	0.0340453
1035.53	0.027096
1039.39	0.0488072
1043.24	0.0925093
1047.1	0.126388
1050.96	0.421633
1054.81	0.335731
1058.67	0.0260329
1062.53	0.0501281
1066.38	0.0284638
1070.24	0.0417756
1074.1	0.0261979
1077.96	0.0257169
1081.81	0.0213625
1085.67	0.0174343
1089.53	0.0325327
1093.38	0.054519
1097.24	0.0477464
1101.1	0.0453254
1104.95	0.305983
1108.81	0.689021
1112.67	0.326467
1116.53	0.0114837
1120.38	0.0454807
1124.24	0.0497427
1128.1	0.021006
1131.95	0.0115904
1135.81	0.0470259
1139.67	0.0421494
1143.53	0.0413029
1147.38	0.024339
1151.24	0.0178473
1155.1	0.00428151
1158.95	0.0304345
1162.81	0.0405344
1166.67	0.0379255
1170.52	0.0236302
1174.38	0.0248115
1178.24	0.00611759
1182.1	0.0156857
1185.95	0.0248264
1189.81	0.024508
1193.67	0.0680496
1197.52	0.0409658
1201.38	0.0349732
1205.24	0.0469876
1209.09	0.00531463
1212.95	0.00853088
1216.81	0.0159892
1220.66	0.0356906
1224.52	0.0252276
1228.38	0.0339911
1232.24	0.0564868
1236.09	0.0394453
1239.95	0.0134015
1243.81	0.00760743
1247.66	0.0602928
1251.52	0.0407093
1255.38	0.0349774
1259.23	0.0366747
1263.09	0.0293183
1266.95	0.00612659
1270.81	0.00854901
1274.66	0.00817521
1278.52	0.0227466
1282.38	0.0188402
1286.23	0.0525757
1290.09	0.0552749
1293.95	0.0310387
1297.81	0.039624
1301.66	0.0195526
1305.52	0.0308643
1309.38	0.028826
1313.23	0.0342302
1317.09	0.0343096
1320.95	0.0405471
1324.8	0.0392036
1328.66	0.0265857
1332.52	0.0415523
1336.38	0.0409985
1340.23	0.0246448
1344.09	0.0254631
1347.95	0.0211575
1351.8	0.0352755
1355.66	0.0199223
1359.52	0.0322263
1363.37	0.0363868
1367.23	0.0758239
1371.09	0.150505
1374.94	0.112465
1378.8	0.0426752
1382.66	0.0509001
1386.52	0.0908472
1390.37	0.066109
1394.23	0.0376881
1398.09	0.0441165
1401.94	0.061973
1405.8	0.0191731
1409.66	0.0395424
1413.52	0.0550201
1417.37	0.0402196
1421.23	0.0276023
1425.09	0.0100971
1428.94	0.0109261
1432.8	0.0141564
1436.66	0.0278432
1440.51	0.0576303
1444.37	0.0646076
1448.23	0.254902
1452.09	1.31701
1455.94	0.121727
1459.8	0.14972
1463.66	0.137923
1467.51	0.0530434
1471.37	0.0643877
1475.23	0.0758075
1479.08	0.0351996
1482.94	0.104688
1486.8	0.173359
1490.65	0.118258
1494.51	0.0676754
1498.37	0.0527679
1502.23	0.0278536
1506.08	0.0441072
1509.94	0.00875479
1513.8	0.0817352
1517.65	0.0737155
1521.51	0.0568027
1525.37	0.0220407
1529.22	0.00463458
1533.08	0.0229875
1536.94	0.0297487
1540.8	0.0396084
1544.65	0.0321525
1548.51	0.118868
1552.37	0.212196
1556.22	0.0891071
1560.08	0.03881
1563.94	0.0773929
1567.8	0.0560088
1571.65	0.0751181
1575.51	0.0999054
1579.37	0.0349467
1583.22	0.033405
1587.08	0.0162597
1590.94	0.0160787
1594.79	0.031555
1598.65	0.0643975
1602.51	0.0478529
1606.37	0.026718
1610.22	0.0295634
1614.08	0.0366748
1617.94	0.023411
1621.79	0.0457558
1625.65	0.0196481
1629.51	0.0278059
1633.36	0.0301546
1637.22	0.0231426
1641.08	0.0187019
1644.93	0.0268233
1648.79	0.149263
1652.65	0.215365
1656.51	0.0869849
1660.36	0.0123162
1664.22	0.0145838
1668.08	0.0126908
1671.93	0.0181053
1675.79	0.0130072
1679.65	0.0352409
1683.51	0.0469429
1687.36	0.058964
1691.22	0.0350215
1695.08	0.0409395
1698.93	0.0379699
1702.79	0.0260132
1706.65	0.0287377
1710.5	0.0343252
1714.36	0.0231172
1718.22	0.0145184
1722.08	0.0246097
1725.93	0.0134818
1729.79	0.0235849
1733.65	0.0186752
1737.5	0.0456131
1741.36	0.0597879
1745.22	0.065796
1749.07	0.0536519
1752.93	0.0203125
1756.79	0.0252494
1760.64	0.0308799
1764.5	0.0451811
1768.36	0.0124741
1772.22	0.0221756
1776.07	0.0213668
1779.93	0.00544848
1783.79	0.0318881
1787.64	0.0351904
1791.5	0.0288489
1795.36	0.0213817
1799.21	0.0166574
1803.07	0.0292274
1806.93	0.0161702
1810.79	0.0422649
1814.64	0.0201784
1818.5	0.0151697
1822.36	0.0161426
1826.21	0.0647408
1830.07	0.429907
1833.93	0.0761026
1837.79	0.0113072
1841.64	0.0250934
1845.5	0.00728044
1849.36	0.0105832
1853.21	0.00838963
1857.07	0.020603
1860.93	0.0264446
1864.78	0.00714499
1868.64	0.00875125
1872.5	0.0320634
1876.36	0.0150249
1880.21	0.0301728
1884.07	0.0128589
1887.93	0.0474077
1891.78	0.0183214
1895.64	0.0256519
1899.5	0.0318799
1903.35	0.015676
1907.21	0.0251302
1911.07	0.00510785
1914.92	0.0101436
1918.78	0.0195981
1922.64	0.0240501
1926.49	0.0608369
1930.35	0.0672492
1934.21	0.0564009
1938.07	0.0568441
1941.92	0.0334152
1945.78	0.0185557
1949.64	0.031883
1953.49	0.0339992
1957.35	0.00165528
1961.21	0.00613867
1965.07	0.0115342
1968.92	0.0216142
1972.78	0.0208967
1976.64	0.0336236
1980.49	0.0071565
1984.35	0.0214949
1988.21	0.0152351
1992.06	0.0084097
1995.92	0.00941254
1999.78	0.0350155
2003.63	0.0381621
2007.49	0.0235839
2011.35	0.0361402
2015.21	0.0608713
2019.06	0.0323164
2022.92	0.0303192
2026.78	0.0280209
2030.63	0.038405
2034.49	0.0304269
2038.35	0.0370253
2042.2	0.0333784
2046.06	0.05492
2049.92	0.00968709
2053.78	0.00745218
2057.63	0.0330697
2061.49	0.0364655
2065.35	0.0409027
2069.2	0.0326898
2073.06	0.0286539
2076.92	0.0758059
2080.78	0.0749272
2084.63	0.0236114
2088.49	0.0127694
2092.35	0.00760784
2096.2	0.0162035
2100.06	0.0427375
2103.92	0.0569231
2107.77	0.0351919
2111.63	0.0308713
2115.49	0.0323246
2119.34	0.026646
2123.2	0.0284693
2127.06	0.0407047
2130.92	0.0561227
2134.77	0.0384582
2138.63	0.013291
2142.49	0.0327349
2146.34	0.0180939
2150.2	0.032496
2154.06	0.0253303
2157.91	0.0458352
2161.77	0.0343227
2165.63	0.0151359
2169.49	0.0162706
2173.34	0.021681
2177.2	0.0135024
2181.06	0.00763086
2184.91	0.0191747
2188.77	0.0152021
2192.63	0.0277689
2196.49	0.0249631
2200.34	0.00616852
2204.2	0.0145566
2208.06	0.0208629
2211.91	0.0197215
2215.77	0.00963036
2219.63	0.0224424
2223.48	0.0277234
2227.34	0.055313
2231.2	0.0430724
2235.05	0.0139774
2238.91	0.0347142
2242.77	0.0342508
2246.63	0.0253922
2250.48	0.0449569
2254.34	0.0503886
2258.2	0.0175468
2262.05	0.0151722
2265.91	0.0404614
2269.77	0.0432315
2273.62	0.065882
2277.48	0.0650917
2281.34	0.0289143
2285.2	0.0355749
2289.05	0.0194751
2292.91	0.0235881
2296.77	0.0296104
2300.62	0.0179324
2304.48	0.0153736
2308.34	0.0228498
2312.2	0.00145583
2316.05	0.0314078
2319.91	0.0219315
2323.77	0.0193944
2327.62	0.0197366
2331.48	0.00593459
2335.34	0.0077485
2339.19	0.0171462
2343.05	0.0425047
2346.91	0.0258574
2350.76	0.03258
2354.62	0.019526
2358.48	0.03975
2362.34	0.0286889
2366.19	0.0366645
2370.05	0.0487009
2373.91	0.0492854
2377.76	0.0232048
2381.62	0.0112612
2385.48	0.0391102
2389.34	0.0352574
2393.19	0.0166474
2397.05	0.050361
2400.91	0.0635865
2404.76	0.0552532
2408.62	0.00657511
2412.48	0.0318814
2416.33	0.035
2420.19	0.0132324
2424.05	0.0192894
2427.91	0.0199438
2431.76	0.0464297
2435.62	0.017921
2439.48	0.0253144
2443.33	0.0208638
2447.19	0.0132197
2451.05	0.041983
2454.9	0.0287483
2458.76	0.0342801
2462.62	0.0450243
2466.47	0.00879689
2470.33	0.0369361
2474.19	0.0357259
2478.05	0.027469
2481.9	0.00647443
2485.76	0.0175509
2489.62	0.037478
2493.47	0.0553757
2497.33	0.651607
2501.19	0.0314373
2505.05	0.00942688
2508.9	0.0212036
2512.76	0.044695
2516.62	0.0533135
2520.47	0.0398336
2524.33	0.0118786
2528.19	0.0239785
2532.04	0.0427926
2535.9	0.0407153
2539.76	0.0303838
2543.61	0.0274863
2547.47	0.0306104
2551.33	0.0185932
2555.19	0.0424974
2559.04	0.0283359
2562.9	0.0393088
2566.76	0.0463297
2570.61	0.0382801
2574.47	0.0425066
2578.33	0.0347115
2582.18	0.0353912
2586.04	0.0294439
2589.9	0.0265397
2593.76	0.0465444
2597.61	0.0101549
2601.47	0.0170182
2605.33	0.0253587
2609.18	0.0153661
2613.04	0.0262757
2616.9	0.0365647
2620.76	0.0236107
2624.61	0.0114555
2628.47	0.01338
2632.33	0.0210157
2636.18	0.00718307
2640.04	0.0309525
2643.9	0.0332005
2647.75	0.0270497
2651.61	0.0314862
2655.47	0.0334102
2659.32	0.0122026
2663.18	0.0359267
2667.04	0.0357818
2670.9	0.0357843
2674.75	0.0307348
2678.61	0.0193862
2682.47	0.0338931
2686.32	0.0175706
2690.18	0.031095
2694.04	0.0604624
2697.89	0.0433943
2701.75	0.0116197
2705.61	0.0275055
2709.47	0.0148062
2713.32	0.0139648
2717.18	0.0550706
2721.04	0.0588168
2724.89	0.0593428
2728.75	0.0250341
2732.61	0.0181422
2736.47	0.0179363
2740.32	0.037848
2744.18	0.0153282
2748.04	0.0482737
2751.89	0.0559916
2755.75	0.0545472
2759.61	0.0620324
2763.46	0.0560593
2767.32	0.0510188
2771.18	0.0635244
2775.03	0.0261112
2778.89	0.0476348
2782.75	0.0369687
2786.61	0.0176288
2790.46	0.0321542
2794.32	0.0196312
2798.18	0.0122754
2802.03	0.0135377
2805.89	0.0338073
2809.75	0.048373
2813.61	0.0224112
2817.46	0.0272584
2821.32	0.0183154
2825.18	0.0527673
2829.03	1.1605
2832.89	0.10398
2836.75	0.0250196
2840.6	0.0513413
2844.46	0.0403347
2848.32	0.0190855
2852.18	0.0229471
2856.03	0.0182999
2859.89	0.0159114
2863.75	0.0379201
2867.6	0.0195749
2871.46	0.0400943
2875.32	0.0403896
2879.17	0.0362424
2883.03	0.0144819
2886.89	0.0283946
2890.74	0.0116043
2894.6	0.0181231
2898.46	0.0407547
2902.32	0.0581669
2906.17	0.041514
2910.03	0.0138197
2913.89	0.0237386
2917.74	0.0205271
2921.6	0.00542805
2925.46	0.0167027
2929.32	0.038435
2933.17	0.0272753
2937.03	0.0284362
2940.89	0.0501099
2944.74	0.0298131
2948.6	0.0141583
2952.46	0.0241195
2956.31	0.0140308
2960.17	0.00785552
2964.03	0.0272174
2967.89	0.0350468
2971.74	0.0200837
2975.6	0.0139053
2979.46	0.0373721
2983.31	0.027448
2987.17	0.00967465
2991.03	0.0110091
2994.88	0.0389845
2998.74	0.021575
3002.6	0.0284641
3006.45	0.0408998
3010.31	0.00890393
3014.17	0.00551257
3018.03	0.0213398
3021.88	0.0279338
3025.74	0.00440054
3029.6	0.035441
3033.45	0.0406684
3037.31	0.030424
3041.17	0.0257547
3045.02	0.0287728
3048.88	0.0300936
3052.74	0.0199983
3056.59	0.0345833
3060.45	0.0313001
3064.31	0.0427307
3068.17	0.0585864
3072.02	0.0461191
3075.88	0.0262364
3079.74	0.0208497
3083.59	0.0182491
3087.45	0.00765166
3091.31	0.0200611
3095.17	0.0316616
3099.02	0.0531859
3102.88	0.0405805
3106.74	0.00582406
3110.59	0.0031938
3114.45	0.0362052
3118.31	0.0524675
3122.16	0.032006
3126.02	0.0200466
3129.88	0.0323224
3133.74	0.0040983
3137.59	0.0391358
3141.45	0.0349472
3145.31	0.0265036
3149.16	0.0281278
3153.02	0.0221094
3156.88	0.0328611
3160.73	0.0297347
3164.59	0.00698751
3168.45	0.0173768
3172.3	0.0136457
3176.16	0.0108518
3180.02	0.0165964
3183.88	0.0146534
3187.73	0.0125791
3191.59	0.0353536
3195.45	0.0496568
3199.3	0.0304362
3203.16	0.0023655
3207.02	0.0105465
3210.88	0.0186331
3214.73	0.0286037
3218.59	0.00348882
3222.45	0.00204877
3226.3	0.0241264
3230.16	0.0405907
3234.02	0.0343604
3237.87	0.0162079
3241.73	0.0206631
3245.59	0.0278751
3249.45	0.0115896
3253.3	0.0233443
3257.16	0.0284153
3261.02	0.0235292
3264.87	0.0132717
3268.73	0.0279123
3272.59	0.0402788
3276.44	0.00537714
3280.3	0.0239515
3284.16	0.0192007
3288.01	0.0425336
3291.87	0.0298258
3295.73	0.0427734
3299.59	0.0206924
3303.44	0.0161047
3307.3	0.0112519
3311.16	0.00720887
3315.01	0.0599577
3318.87	0.0627261
3322.73	0.034256
3326.59	0.0379504
3330.44	0.0277051
3334.3	0.0112219
3338.16	0.00492535
3342.01	0.0150958
3345.87	0.0167623
3349.73	0.021346
3353.58	0.0492635
3357.44	0.043316
3361.3	0.031848
3365.16	0.0126687
3369.01	0.0312157
3372.87	0.0181086
3376.73	0.0183722
3380.58	0.0241574
3384.44	0.0101379
3388.3	0.0261139
3392.15	0.0196032
3396.01	0.00905126
3399.87	0.0136079
3403.72	0.015239
3407.58	0.0175459
3411.44	0.0380558
3415.3	0.0216455
3419.15	0.00783453
3423.01	0.0237132
3426.87	0.028505
3430.72	0.0253578
3434.58	0.0225473
3438.44	0.0400834
3442.3	0.0308748
3446.15	0.0347698
3450.01	0.0437179
3453.87	0.0304642
3457.72	0.0104004
3461.58	0.0286611
3465.44	0.0291868
3469.29	0.00980593
3473.15	0.0324823
3477.01	0.0270929
3480.86	0.0242754
3484.72	0.0165945
3488.58	0.0312965
3492.44	0.0206294
3496.29	0.00921799
3500.15	0.00249375
3504.01	0.0164036
3507.86	0.0265307
3511.72	0.0194718
3515.58	0.0414707
3519.43	0.021369
3523.29	0.0215969
3527.15	0.0278892
3531.01	0.0123076
3534.86	0.00885348
3538.72	0.0236663
3542.58	0.0344338
3546.43	0.0360484
3550.29	0.0246469
3554.15	0.0114337
3558.01	0.00925979
3561.86	0.0108605
3565.72	0.0265762
3569.58	0.0333066
3573.43	0.0269606
3577.29	0.0225816
3581.15	0.0423929
3585	0.0289
3588.86	0.00578234
3592.72	0.00626616
3596.57	0.0219439
3600.43	0.0287593
3604.29	0.0414213
3608.15	0.019846
3612	0.0298605
3615.86	0.0340971
3619.72	0.0293131
3623.57	0.0284689
3627.43	0.0233297
3631.29	0.00314706
3635.14	0.0177727
3639	0.0174919
3642.86	0.0211639
3646.72	0.00893702
3650.57	0.00403857
3654.43	0.0161748
3658.29	0.0131345
3662.14	0.011084
3666	0.00467943
3669.86	0.0239628
3673.72	0.0180919
3677.57	0.0122573
3681.43	0.0137024
3685.29	0.0234159
3689.14	0.0158656
3693	0.025136
3696.86	0.0239904
3700.71	0.0223985
3704.57	0
