# Supplementary material for: Synthesis of electrospun polyacrylonitrile- derived carbon fibers and comparison of properties with bulk form
Source: PLoS One. 2018 Aug 9;13(8):e0201345. doi: 10.1371/journal.pone.0201345 (PMC6084898; doi:10.1371/journal.pone.0201345)
Supplement: S3 File — (XLSX) [file pone.0201345.s003.xlsx]

## Sheet: sample 1
98.2793	0.106952
102.136	0.0745414
105.993	0.11815
109.85	0.0585317
113.707	0.186952
117.564	0.039131
121.421	0.0161437
125.278	0.171098
129.135	0.224498
132.992	0.084023
136.849	0.135406
140.706	0.239378
144.563	0.222433
148.42	0.283982
152.277	0.299875
156.134	0.357066
159.991	1.75778
163.848	4.45393
167.705	2.40943
171.562	0.634848
175.419	0.423009
179.276	0.334901
183.133	0.405067
186.99	0.466272
190.847	0.432971
194.704	0.38286
198.561	0.266515
202.418	0.308386
206.275	0.312586
210.132	0.363515
213.989	0.30453
217.846	0.351802
221.703	0.369998
225.56	0.437596
229.417	0.382126
233.274	0.410191
237.131	0.409922
240.988	0.477089
244.845	0.448303
248.702	0.523082
252.559	0.513223
256.416	0.507032
260.273	0.569492
264.13	0.62478
267.987	0.508636
271.844	0.460235
275.701	0.481828
279.558	0.513705
283.415	0.477192
287.272	0.48428
291.129	0.461449
294.986	0.437712
298.843	0.393108
302.7	0.456555
306.557	0.508201
310.414	0.519585
314.271	0.512667
318.128	0.562464
321.985	0.51354
325.842	0.440835
329.699	0.436998
333.556	0.573033
337.413	0.612043
341.27	0.596428
345.127	0.546425
348.984	0.624187
352.841	0.620644
356.698	0.632676
360.555	0.664026
364.412	0.701879
368.269	0.570582
372.126	0.528564
375.983	0.567357
379.84	0.608883
383.697	0.589246
387.554	0.611415
391.411	0.567419
395.268	0.547806
399.125	0.534492
402.982	0.552871
406.839	0.603377
410.696	0.684785
414.553	0.655442
418.41	0.637293
422.267	0.696071
426.124	0.594584
429.981	0.625622
433.838	0.679946
437.695	0.645892
441.552	0.658141
445.409	0.511104
449.266	1.60695
453.123	1.03684
456.98	0.686713
460.837	0.66157
464.694	0.649338
468.551	0.642934
472.408	0.736908
476.265	0.746741
480.122	0.738081
483.979	0.702449
487.836	0.657344
491.693	0.657545
495.55	0.753416
499.407	0.765139
503.264	0.782908
507.121	0.769564
510.978	0.827017
514.835	0.824621
518.692	0.79785
522.549	0.772711
526.406	0.813908
530.263	0.855189
534.12	0.858088
537.977	0.804063
541.834	0.818256
545.691	0.80218
549.548	0.816165
553.405	0.814956
557.262	0.846174
561.119	0.879297
564.976	0.896142
568.833	0.803583
572.69	0.76731
576.547	0.788196
580.404	0.879686
584.261	0.938741
588.118	0.961097
591.975	0.905166
595.832	0.897252
599.689	0.893817
603.546	0.943179
607.403	0.932244
611.26	0.899414
615.117	0.845141
618.974	0.913547
622.831	0.928051
626.688	0.89863
630.545	0.82242
634.402	0.921305
638.259	1.0165
642.116	1.02595
645.973	0.987638
649.83	1.04022
653.687	1.05477
657.544	1.01606
661.401	0.999969
665.258	1.01317
669.115	0.963025
672.972	0.971329
676.829	1.00813
680.686	1.05936
684.543	1.08653
688.4	1.10682
692.257	1.08348
696.114	1.0727
699.971	1.00012
703.828	1.02868
707.685	1.03943
711.542	1.04824
715.399	1.37072
719.256	2.05011
723.113	1.17021
726.97	1.10101
730.827	1.11861
734.684	1.18816
738.541	1.23911
742.398	1.23198
746.255	1.18822
750.112	1.1465
753.969	1.13716
757.826	1.16961
761.683	1.22719
765.54	1.21906
769.397	1.19786
773.254	1.23207
777.111	1.20656
780.968	1.1564
784.825	1.1604
788.682	1.25188
792.539	1.36289
796.396	1.37175
800.253	1.31586
804.11	1.28438
807.967	1.29771
811.824	1.35602
815.681	1.39045
819.538	1.36042
823.395	1.31294
827.252	1.29583
831.109	1.32731
834.966	1.29552
838.823	1.28625
842.68	1.34462
846.537	1.4039
850.394	1.46055
854.25	1.50028
858.107	1.47601
861.965	1.40018
865.822	1.30963
869.678	1.32464
873.535	1.46264
877.393	1.60353
881.25	1.5555
885.107	1.38634
888.964	1.44738
892.821	1.45551
896.678	1.28438
900.534	1.31634
904.391	1.54194
908.249	1.51317
912.106	1.35818
915.962	1.35137
919.819	1.50533
923.677	1.51967
927.534	1.52462
931.39	1.61279
935.247	1.67939
939.105	1.62904
942.962	1.59883
946.818	1.68445
950.676	1.73331
954.533	1.71253
958.389	1.74949
962.246	1.77854
966.104	1.78102
969.96	1.72829
973.817	1.74347
977.674	1.81819
981.531	1.80197
985.388	1.79199
989.245	1.74923
993.102	1.66757
996.959	1.72607
1000.82	1.76443
1004.67	1.75914
1008.53	1.7801
1012.39	1.81616
1016.24	1.91502
1020.1	1.88023
1023.96	1.86214
1027.82	1.98347
1031.67	2.05903
1035.53	2.12735
1039.39	2.1326
1043.24	2.18593
1047.1	2.1612
1050.96	2.01159
1054.81	2.07101
1058.67	2.12298
1062.53	2.12821
1066.38	2.16373
1070.24	2.10973
1074.1	2.17251
1077.96	2.31596
1081.81	2.30857
1085.67	2.15982
1089.53	2.09661
1093.38	2.06316
1097.24	2.16018
1101.1	2.246
1104.95	2.10062
1108.81	2.03186
1112.67	2.2628
1116.53	2.32635
1120.38	2.28323
1124.24	2.31124
1128.1	2.41318
1131.95	2.44872
1135.81	2.47386
1139.67	2.43115
1143.53	2.42677
1147.38	2.47927
1151.24	2.5852
1155.1	2.5574
1158.95	2.50034
1162.81	2.56421
1166.67	2.69352
1170.52	2.64351
1174.38	2.50214
1178.24	2.48018
1182.1	2.51846
1185.95	2.56166
1189.81	2.70216
1193.67	2.77115
1197.52	2.80148
1201.38	2.77938
1205.24	2.77175
1209.09	2.73471
1212.95	2.69321
1216.81	2.65938
1220.66	2.73624
1224.52	2.88395
1228.38	3.11509
1232.24	3.23331
1236.09	3.10061
1239.95	2.90416
1243.81	2.84879
1247.66	2.87248
1251.52	2.81221
1255.38	2.66617
1259.23	2.88959
1263.09	3.16367
1266.95	3.22681
1270.81	3.2978
1274.66	3.33015
1278.52	3.33799
1282.38	3.32376
1286.23	3.40939
1290.09	3.44907
1293.95	3.3606
1297.81	3.40375
1301.66	3.39788
1305.52	3.40336
1309.38	3.43335
1313.23	3.45555
1317.09	3.46394
1320.95	3.47309
1324.8	3.48113
1328.66	3.46882
1332.52	3.48464
1336.38	3.57468
1340.23	3.60255
1344.09	3.65426
1347.95	3.75906
1351.8	3.7419
1355.66	3.73172
1359.52	3.79457
1363.37	3.77581
1367.23	3.7828
1371.09	3.72722
1374.94	3.65235
1378.8	3.75451
1382.66	3.95679
1386.52	4.0477
1390.37	4.03279
1394.23	3.96605
1398.09	3.95515
1401.94	4.04888
1405.8	4.03131
1409.66	3.99173
1413.52	4.07679
1417.37	4.19627
1421.23	4.18489
1425.09	4.10676
1428.94	4.16641
1432.8	4.2309
1436.66	4.29554
1440.51	4.35356
1444.37	4.37256
1448.23	4.24514
1452.09	4.24073
1455.94	4.34774
1459.8	4.41703
1463.66	4.45603
1467.51	4.46129
1471.37	4.42006
1475.23	4.44836
1479.08	4.55623
1482.94	4.61135
1486.8	4.67751
1490.65	4.71199
1494.51	4.70597
1498.37	4.72954
1502.23	4.73841
1506.08	4.82992
1509.94	4.86852
1513.8	4.83223
1517.65	4.80052
1521.51	4.85659
1525.37	4.96632
1529.22	5.04019
1533.08	5.09007
1536.94	5.07456
1540.8	5.06359
1544.65	5.09389
1548.51	5.11604
1552.37	5.17029
1556.22	5.25515
1560.08	5.2641
1563.94	5.23311
1567.8	5.24832
1571.65	5.2503
1575.51	5.36062
1579.37	5.55825
1583.22	5.66245
1587.08	5.7291
1590.94	5.74837
1594.79	5.75309
1598.65	5.82651
1602.51	5.83098
1606.37	5.80667
1610.22	5.81556
1614.08	5.79244
1617.94	5.78929
1621.79	5.82481
1625.65	5.79163
1629.51	5.81036
1633.36	5.86768
1637.22	5.94104
1641.08	5.98918
1644.93	6.0826
1648.79	6.04642
1652.65	6.02798
1656.51	6.09971
1660.36	6.13004
1664.22	6.22205
1668.08	6.32247
1671.93	6.35299
1675.79	6.36906
1679.65	6.38418
1683.51	6.39307
1687.36	6.48315
1691.22	6.56878
1695.08	6.60992
1698.93	6.72283
1702.79	6.83438
1706.65	6.81524
1710.5	6.82731
1714.36	6.91826
1718.22	6.92346
1722.08	6.9815
1725.93	7.02897
1729.79	7.0857
1733.65	7.08549
1737.5	7.10547
1741.36	7.1512
1745.22	7.19332
1749.07	7.25955
1752.93	7.28318
1756.79	7.30503
1760.64	7.34911
1764.5	7.42559
1768.36	7.48958
1772.22	7.48384
1776.07	7.4618
1779.93	7.56057
1783.79	7.64019
1787.64	7.6291
1791.5	7.73267
1795.36	7.83629
1799.21	7.88828
1803.07	7.93519
1806.93	8.02838
1810.79	8.02144
1814.64	7.93777
1818.5	8.01512
1822.36	8.18445
1826.21	8.24915
1830.07	8.28184
1833.93	8.34508
1837.79	8.36037
1841.64	8.41522
1845.5	8.43181
1849.36	8.45612
1853.21	8.59158
1857.07	8.62002
1860.93	8.64429
1864.78	8.72883
1868.64	8.79591
1872.5	8.8442
1876.36	8.94755
1880.21	8.9926
1884.07	9.02606
1887.93	9.03732
1891.78	9.14144
1895.64	9.29195
1899.5	9.2971
1903.35	9.23958
1907.21	9.31931
1911.07	9.37725
1914.92	9.42517
1918.78	9.45831
1922.64	9.52746
1926.49	9.65694
1930.35	9.78693
1934.21	9.78055
1938.07	9.69907
1941.92	9.72582
1945.78	9.91107
1949.64	9.95445
1953.49	10.0055
1957.35	10.1168
1961.21	10.1456
1965.07	10.2159
1968.92	10.2626
1972.78	10.1143
1976.64	10.0372
1980.49	10.139
1984.35	10.2997
1988.21	10.3398
1992.06	10.3837
1995.92	10.3495
1999.78	10.2941
2003.63	10.3637
2007.49	10.3465
2011.35	10.0467
2015.21	9.88024
2019.06	10.0297
2022.92	10.2934
2026.78	10.3295
2030.63	10.5049
2034.49	10.4887
2038.35	10.3241
2042.2	10.3984
2046.06	10.0641
2049.92	9.47828
2053.78	9.46103
2057.63	10.5797
2061.49	10.9528
2065.35	10.1541
2069.2	10.2394
2073.06	11.0617
2076.92	11.3376
2080.78	10.8962
2084.63	10.5627
2088.49	10.9296
2092.35	11.3675
2096.2	11.1675
2100.06	11.0019
2103.92	11.2475
2107.77	11.7298
2111.63	12.1293
2115.49	12.241
2119.34	12.0699
2123.2	12.0997
2127.06	12.2281
2130.92	12.2205
2134.77	12.4549
2138.63	12.4141
2142.49	12.3289
2146.34	12.4029
2150.2	11.2399
2154.06	11.5264
2157.91	11.8144
2161.77	10.9215
2165.63	11.6062
2169.49	12.4329
2173.34	12.3795
2177.2	12.5648
2181.06	13.1225
2184.91	13.2471
2188.77	12.5544
2192.63	12.7855
2196.49	13.4574
2200.34	13.6027
2204.2	13.8674
2208.06	13.4982
2211.91	12.726
2215.77	13.3231
2219.63	13.9343
2223.48	13.2607
2227.34	12.8088
2231.2	12.9141
2235.05	13.4248
2238.91	14.3553
2242.77	14.709
2246.63	14.2509
2250.48	13.4784
2254.34	13.2285
2258.2	13.8246
2262.05	14.7674
2265.91	15.1354
2269.77	14.9735
2273.62	14.193
2277.48	14.0111
2281.34	14.9573
2285.2	14.9097
2289.05	14.7402
2292.91	15.2433
2296.77	14.9435
2300.62	14.9251
2304.48	15.6004
2308.34	15.8067
2312.2	15.8384
2316.05	16.0658
2319.91	15.8937
2323.77	15.4535
2327.62	15.8497
2331.48	16.3429
2335.34	16.4935
2339.19	16.5235
2343.05	16.525
2346.91	16.3164
2350.76	16.4
2354.62	16.7141
2358.48	16.9702
2362.34	17.085
2366.19	16.991
2370.05	16.8954
2373.91	17.1111
2377.76	17.3004
2381.62	17.3665
2385.48	17.4808
2389.34	17.5231
2393.19	17.6115
2397.05	17.7563
2400.91	17.8842
2404.76	17.9273
2408.62	17.8803
2412.48	17.9612
2416.33	18.211
2420.19	18.2732
2424.05	18.4384
2427.91	18.629
2431.76	18.6938
2435.62	18.774
2439.48	18.8413
2443.33	19.0448
2447.19	19.1927
2451.05	19.3808
2454.9	19.4133
2458.76	19.5074
2462.62	19.7503
2466.47	19.9512
2470.33	20.0803
2474.19	19.8651
2478.05	19.8676
2481.9	20.3564
2485.76	20.6398
2489.62	20.7624
2493.47	20.845
2497.33	20.8049
2501.19	20.7801
2505.05	21.0323
2508.9	21.2456
2512.76	21.4151
2516.62	21.6289
2520.47	21.7639
2524.33	21.8188
2528.19	21.9591
2532.04	22.1524
2535.9	22.3095
2539.76	22.4438
2543.61	22.4884
2547.47	22.5981
2551.33	22.9147
2555.19	23.0496
2559.04	23.0339
2562.9	23.1745
2566.76	23.3237
2570.61	23.3813
2574.47	23.4687
2578.33	23.5761
2582.18	23.8258
2586.04	23.9218
2589.9	23.8537
2593.76	23.8325
2597.61	24.0341
2601.47	24.2806
2605.33	24.446
2609.18	24.6338
2613.04	24.8045
2616.9	24.9041
2620.76	24.9096
2624.61	24.9243
2628.47	25.0569
2632.33	25.2194
2636.18	25.2542
2640.04	25.3387
2643.9	25.4846
2647.75	25.5634
2651.61	25.723
2655.47	25.7927
2659.32	25.8431
2663.18	26.0037
2667.04	26.0363
2670.9	26.0539
2674.75	26.2298
2678.61	26.4008
2682.47	26.4624
2686.32	26.522
2690.18	26.634
2694.04	26.7844
2697.89	26.8388
2701.75	26.9342
2705.61	27.0293
2709.47	27.1663
2713.32	27.3645
2717.18	27.5007
2721.04	27.584
2724.89	27.7803
2728.75	27.9945
2732.61	28.1158
2736.47	28.286
2740.32	28.4909
2744.18	28.6177
2748.04	28.7929
2751.89	28.9764
2755.75	29.1144
2759.61	29.3293
2763.46	29.644
2767.32	29.8438
2771.18	29.9964
2775.03	30.2132
2778.89	30.4366
2782.75	30.5823
2786.61	30.7052
2790.46	30.852
2794.32	31.0305
2798.18	31.2743
2802.03	31.5421
2805.89	31.7321
2809.75	31.8852
2813.61	32.1175
2817.46	32.4124
2821.32	32.6241
2825.18	32.8217
2829.03	33.0085
2832.89	33.2908
2836.75	33.5171
2840.6	33.7463
2844.46	33.9984
2848.32	34.1486
2852.18	34.3338
2856.03	34.5844
2859.89	34.8808
2863.75	35.178
2867.6	35.3763
2871.46	35.56
2875.32	35.8601
2879.17	36.1448
2883.03	36.408
2886.89	36.577
2890.74	36.7384
2894.6	36.9945
2898.46	37.2811
2902.32	37.5636
2906.17	37.8048
2910.03	37.948
2913.89	38.1467
2917.74	38.5118
2921.6	38.7984
2925.46	39.0071
2929.32	39.2413
2933.17	39.4627
2937.03	39.7613
2940.89	40.078
2944.74	40.2604
2948.6	40.4633
2952.46	40.6456
2956.31	40.8564
2960.17	41.1076
2964.03	41.3003
2967.89	41.4751
2971.74	41.7298
2975.6	41.9016
2979.46	42.1466
2983.31	42.4117
2987.17	42.5764
2991.03	42.7728
2994.88	42.9759
2998.74	43.2125
3002.6	43.5195
3006.45	43.7506
3010.31	43.9376
3014.17	44.1659
3018.03	44.4052
3021.88	44.6811
3025.74	44.9954
3029.6	45.2428
3033.45	45.5174
3037.31	45.7767
3041.17	45.9688
3045.02	46.1647
3048.88	46.4497
3052.74	46.6655
3056.59	46.8644
3060.45	47.1582
3064.31	47.4156
3068.17	47.6938
3072.02	47.9945
3075.88	48.2457
3079.74	48.4577
3083.59	48.6065
3087.45	48.9036
3091.31	49.2542
3095.17	49.5149
3099.02	49.8425
3102.88	50.1739
3106.74	50.3687
3110.59	50.6107
3114.45	50.8774
3118.31	51.1728
3122.16	51.5142
3126.02	51.8382
3129.88	52.042
3133.74	52.3053
3137.59	52.6205
3141.45	52.87
3145.31	53.2162
3149.16	53.5909
3153.02	53.9532
3156.88	54.229
3160.73	54.4618
3164.59	54.7559
3168.45	55.0005
3172.3	55.2833
3176.16	55.6476
3180.02	55.9126
3183.88	56.1733
3187.73	56.5273
3191.59	56.8436
3195.45	57.0841
3199.3	57.3477
3203.16	57.6912
3207.02	58.0288
3210.88	58.3536
3214.73	58.5508
3218.59	58.8004
3222.45	59.0829
3226.3	59.3002
3230.16	59.6568
3234.02	60.0056
3237.87	60.2522
3241.73	60.5082
3245.59	60.7335
3249.45	61.1092
3253.3	61.4869
3257.16	61.7048
3261.02	61.8855
3264.87	62.1667
3268.73	62.4004
3272.59	62.6582
3276.44	62.9292
3280.3	63.1461
3284.16	63.4575
3288.01	63.7088
3291.87	63.9597
3295.73	64.34
3299.59	64.583
3303.44	64.7462
3307.3	64.9578
3311.16	65.1508
3315.01	65.3591
3318.87	65.5776
3322.73	65.7102
3326.59	65.8913
3330.44	66.162
3334.3	66.3152
3338.16	66.4998
3342.01	66.6827
3345.87	66.7982
3349.73	67.0225
3353.58	67.1831
3357.44	67.1672
3361.3	67.1528
3365.16	67.0092
3369.01	66.8323
3372.87	66.6737
3376.73	66.3305
3380.58	65.9535
3384.44	65.5714
3388.3	64.9619
3392.15	64.3805
3396.01	63.7656
3399.87	62.9316
3403.72	62.0863
3407.58	61.1919
3411.44	60.2358
3415.3	59.1899
3419.15	57.8047
3423.01	56.2354
3426.87	54.7043
3430.72	52.9243
3434.58	50.9549
3438.44	48.9362
3442.3	46.772
3446.15	44.5401
3450.01	42.3005
3453.87	39.9976
3457.72	37.8468
3461.58	35.8621
3465.44	33.8893
3469.29	32.1728
3473.15	30.7164
3477.01	29.4699
3480.86	28.3468
3484.72	27.2049
3488.58	26.0589
3492.44	24.9215
3496.29	23.778
3500.15	22.8152
3504.01	21.9631
3507.86	21.0806
3511.72	20.3058
3515.58	19.5705
3519.43	18.889
3523.29	18.1886
3527.15	17.478
3531.01	16.8548
3534.86	16.2587
3538.72	15.5984
3542.58	14.9864
3546.43	14.4728
3550.29	13.8961
3554.15	13.2994
3558.01	12.7902
3561.86	12.226
3565.72	11.6514
3569.58	11.1567
3573.43	10.6495
3577.29	10.1706
3581.15	9.62517
3585	9.17625
3588.86	8.79345
3592.72	8.31109
3596.57	7.88286
3600.43	7.5542
3604.29	7.2382
3608.15	6.91569
3612	6.54352
3615.86	6.17995
3619.72	5.88878
3623.57	5.68761
3627.43	5.5194
3631.29	5.33169
3635.14	5.11369
3639	4.99014
3642.86	4.86948
3646.72	4.68454
3650.57	4.42495
3654.43	4.25358
3658.29	4.1503
3662.14	4.00264
3666	3.83481
3669.86	3.67457
3673.72	3.59014
3677.57	3.47427
3681.43	3.27211
3685.29	3.08176
3689.14	2.95648
3693	2.9063
3696.86	2.82944
3700.71	2.6972
3704.57	0
