# Supplementary material for: Synthesis of electrospun polyacrylonitrile- derived carbon fibers and comparison of properties with bulk form
Source: PLoS One. 2018 Aug 9;13(8):e0201345. doi: 10.1371/journal.pone.0201345 (PMC6084898; doi:10.1371/journal.pone.0201345)
Supplement: S4 File — (XLSX) [file pone.0201345.s004.xlsx]

## Sheet: Sheet1
Test Method	MTS EM Tension.msm							The Dimension of specimen
Sample I. D.	Ibrahim_11-18-2014-S1.mss							High (mm)	Width (mm)	Thickness (mm)
Specimen Number	1							177.8	50.8	1.401
Load (N)	Time (s)	Extension (mm)	Stress (MPa)	Strain (mm/mm)
171.914	0.6	-2.824	2.416	-0.056
249.662	1	-2.811	3.508	-0.055
285.678	1.4	-2.798	4.014	-0.055
309.042	1.8	-2.785	4.342	-0.055
328.822	2.2	-2.771	4.62	-0.055
345.776	2.6	-2.758	4.858	-0.054
362.421	3	-2.745	5.092	-0.054
374.778	3.4	-2.731	5.266	-0.054
382.731	3.8	-2.718	5.378	-0.054
399.639	4.2	-2.705	5.615	-0.053
406.859	4.6	-2.691	5.717	-0.053
416.522	5	-2.678	5.852	-0.053
423.926	5.4	-2.665	5.956	-0.052
431.405	5.8	-2.651	6.062	-0.052
438.826	6.2	-2.638	6.166	-0.052
445.833	6.6	-2.625	6.264	-0.052
451.213	7	-2.611	6.34	-0.051
463.914	7.4	-2.598	6.518	-0.051
467.936	7.8	-2.585	6.575	-0.051
475.143	8.2	-2.571	6.676	-0.051
481.919	8.6	-2.558	6.771	-0.05
487.917	9	-2.545	6.856	-0.05
493.31	9.4	-2.531	6.931	-0.05
501.277	9.8	-2.518	7.043	-0.05
505.555	10.2	-2.505	7.103	-0.049
508.476	10.6	-2.491	7.144	-0.049
512.818	11	-2.478	7.205	-0.049
518.631	11.4	-2.465	7.287	-0.049
527.707	11.8	-2.451	7.415	-0.048
529.806	12.2	-2.438	7.444	-0.048
532.297	12.6	-2.425	7.479	-0.048
538.21	13	-2.411	7.562	-0.047
535.02	13.4	-2.398	7.517	-0.047
540.627	13.8	-2.385	7.596	-0.047
544.608	14.2	-2.371	7.652	-0.047
547.967	14.6	-2.358	7.699	-0.046
543.593	15	-2.345	7.638	-0.046
543.147	15.4	-2.331	7.632	-0.046
548.343	15.8	-2.318	7.705	-0.046
566.133	16.2	-2.305	7.955	-0.045
568.344	16.6	-2.291	7.986	-0.045
572.234	17	-2.278	8.04	-0.045
577.936	17.4	-2.265	8.12	-0.045
584.221	17.8	-2.251	8.209	-0.044
590.827	18.2	-2.238	8.302	-0.044
593.654	18.6	-2.225	8.341	-0.044
596.099	19	-2.211	8.376	-0.044
600.355	19.4	-2.198	8.435	-0.043
606.265	19.8	-2.185	8.518	-0.043
611.303	20.2	-2.171	8.589	-0.043
619.376	20.6	-2.158	8.703	-0.042
626.602	21	-2.145	8.804	-0.042
634.087	21.4	-2.131	8.909	-0.042
642.381	21.8	-2.118	9.026	-0.042
648.867	22.2	-2.105	9.117	-0.041
652.549	22.6	-2.091	9.169	-0.041
658.162	23	-2.078	9.248	-0.041
662.145	23.4	-2.065	9.304	-0.041
664.301	23.8	-2.051	9.334	-0.04
667.973	24.2	-2.038	9.385	-0.04
675.197	24.6	-2.025	9.487	-0.04
678.761	25	-2.011	9.537	-0.04
681.935	25.4	-1.998	9.582	-0.039
687.515	25.8	-1.985	9.66	-0.039
692.011	26.2	-1.971	9.723	-0.039
692.619	26.6	-1.958	9.732	-0.039
698.111	27	-1.945	9.809	-0.038
701.709	27.4	-1.931	9.86	-0.038
706.718	27.8	-1.918	9.93	-0.038
713.944	28.2	-1.905	10.031	-0.037
723.996	28.6	-1.891	10.173	-0.037
734.616	29	-1.878	10.322	-0.037
751.609	29.4	-1.865	10.561	-0.037
758.917	29.8	-1.851	10.663	-0.036
775.847	30.2	-1.838	10.901	-0.036
780.198	30.6	-1.825	10.962	-0.036
786.432	31	-1.811	11.05	-0.036
794.287	31.4	-1.798	11.16	-0.035
797.691	31.8	-1.785	11.208	-0.035
809.476	32.2	-1.771	11.374	-0.035
824.923	32.6	-1.758	11.591	-0.035
831.292	33	-1.745	11.68	-0.034
843.848	33.4	-1.731	11.857	-0.034
855.762	33.8	-1.718	12.024	-0.034
867.807	34.2	-1.705	12.193	-0.034
877.973	34.6	-1.691	12.336	-0.033
890.962	35	-1.678	12.519	-0.033
901.484	35.4	-1.665	12.666	-0.033
914.765	35.8	-1.651	12.853	-0.033
928.097	36.2	-1.638	13.04	-0.032
930.617	36.6	-1.625	13.076	-0.032
939.355	37	-1.611	13.199	-0.032
944.639	37.4	-1.598	13.273	-0.031
951.946	37.8	-1.585	13.376	-0.031
964.191	38.2	-1.571	13.548	-0.031
972.12	38.6	-1.558	13.659	-0.031
982.029	39	-1.545	13.798	-0.03
992.906	39.4	-1.531	13.951	-0.03
1003.29	39.8	-1.518	14.097	-0.03
1019.32	40.2	-1.505	14.322	-0.03
1036.91	40.6	-1.491	14.569	-0.029
1037.07	41	-1.478	14.572	-0.029
1051.27	41.4	-1.465	14.771	-0.029
1066.39	41.8	-1.451	14.984	-0.029
1077.91	42.2	-1.438	15.145	-0.028
1090.34	42.6	-1.425	15.32	-0.028
1107.69	43	-1.411	15.564	-0.028
1121.72	43.4	-1.398	15.761	-0.028
1137.29	43.8	-1.385	15.98	-0.027
1150.05	44.2	-1.371	16.159	-0.027
1172.28	44.6	-1.358	16.471	-0.027
1186.82	45	-1.345	16.676	-0.026
1204.86	45.4	-1.331	16.929	-0.026
1216.39	45.8	-1.318	17.091	-0.026
1239.16	46.2	-1.305	17.411	-0.026
1245.42	46.6	-1.291	17.499	-0.025
1251.66	47	-1.278	17.587	-0.025
1267.16	47.4	-1.265	17.804	-0.025
1279.08	47.8	-1.251	17.972	-0.025
1290.76	48.2	-1.238	18.136	-0.024
1306.48	48.6	-1.225	18.357	-0.024
1321.99	49	-1.211	18.575	-0.024
1335.48	49.4	-1.198	18.764	-0.024
1349.63	49.8	-1.185	18.963	-0.023
1363.29	50.2	-1.171	19.155	-0.023
1379.33	50.6	-1.158	19.381	-0.023
1391.08	51	-1.145	19.546	-0.023
1408.42	51.4	-1.131	19.789	-0.022
1434.33	51.8	-1.118	20.153	-0.022
1440.02	52.2	-1.105	20.233	-0.022
1453.62	52.6	-1.091	20.424	-0.021
1465.72	53	-1.078	20.594	-0.021
1485.09	53.4	-1.065	20.867	-0.021
1501.91	53.8	-1.051	21.103	-0.021
1519.66	54.2	-1.038	21.352	-0.02
1538.16	54.6	-1.025	21.612	-0.02
1561.61	55	-1.011	21.942	-0.02
1581.37	55.4	-0.998	22.219	-0.02
1603.24	55.8	-0.985	22.527	-0.019
1621.75	56.2	-0.972	22.787	-0.019
1634.65	56.6	-0.958	22.968	-0.019
1655.88	57	-0.945	23.266	-0.019
1677.56	57.4	-0.932	23.571	-0.018
1701.25	57.8	-0.918	23.904	-0.018
1718.93	58.2	-0.905	24.152	-0.018
1740.84	58.6	-0.891	24.46	-0.018
1759.38	59	-0.878	24.721	-0.017
1774.36	59.4	-0.865	24.931	-0.017
1795.53	59.8	-0.851	25.229	-0.017
1814.11	60.2	-0.838	25.49	-0.016
1833.15	60.6	-0.825	25.757	-0.016
1852.62	61	-0.811	26.031	-0.016
1879.4	61.4	-0.798	26.407	-0.016
1890.54	61.8	-0.785	26.563	-0.015
1916.34	62.2	-0.771	26.926	-0.015
1929.11	62.6	-0.758	27.105	-0.015
1946	63	-0.745	27.343	-0.015
1973.26	63.4	-0.731	27.726	-0.014
1994.84	63.8	-0.718	28.029	-0.014
2011.81	64.2	-0.705	28.267	-0.014
2033.35	64.6	-0.691	28.57	-0.014
2048.96	65	-0.678	28.789	-0.013
2079.6	65.4	-0.665	29.22	-0.013
2105.69	65.8	-0.651	29.586	-0.013
2126.82	66.2	-0.638	29.883	-0.013
2149.71	66.6	-0.625	30.205	-0.012
2174.74	67	-0.611	30.557	-0.012
2197.15	67.4	-0.598	30.871	-0.012
2218.47	67.8	-0.585	31.171	-0.012
2245.28	68.2	-0.572	31.548	-0.011
2267.64	68.6	-0.558	31.862	-0.011
2295.5	69	-0.545	32.253	-0.011
2322.01	69.4	-0.532	32.626	-0.01
2347.37	69.8	-0.518	32.982	-0.01
2370.88	70.2	-0.505	33.313	-0.01
2402.75	70.6	-0.492	33.76	-0.01
2425.34	71	-0.478	34.078	-0.009
2456.87	71.4	-0.465	34.521	-0.009
2485.69	71.8	-0.452	34.926	-0.009
2514.51	72.2	-0.438	35.331	-0.009
2547.24	72.6	-0.425	35.791	-0.008
2574.76	73	-0.412	36.177	-0.008
2604.03	73.4	-0.398	36.588	-0.008
2627.75	73.8	-0.385	36.922	-0.008
2658.6	74.2	-0.372	37.355	-0.007
2695.52	74.6	-0.358	37.874	-0.007
2717.96	75	-0.345	38.189	-0.007
2748.16	75.4	-0.332	38.614	-0.007
2776.91	75.8	-0.318	39.018	-0.006
2804.11	76.2	-0.305	39.4	-0.006
2829.43	76.6	-0.292	39.755	-0.006
2856.26	77	-0.278	40.132	-0.005
2892.18	77.4	-0.265	40.637	-0.005
2920.07	77.8	-0.252	41.029	-0.005
2951.11	78.2	-0.238	41.465	-0.005
2981.87	78.6	-0.225	41.897	-0.004
3015.02	79	-0.212	42.363	-0.004
3043.12	79.4	-0.198	42.758	-0.004
3073.51	79.8	-0.185	43.185	-0.004
3104.23	80.2	-0.172	43.617	-0.003
3133.74	80.6	-0.158	44.031	-0.003
3163.11	81	-0.145	44.444	-0.003
3195.32	81.4	-0.132	44.897	-0.003
3228.99	81.8	-0.118	45.37	-0.002
3259.05	82.2	-0.105	45.792	-0.002
3290.72	82.6	-0.092	46.237	-0.002
3327.17	83	-0.078	46.749	-0.002
3358.07	83.4	-0.065	47.183	-0.001
3391.12	83.8	-0.052	47.648	-0.001
3424.37	84.2	-0.038	48.115	-0.001
3452.14	84.6	-0.025	48.505	0
3485.38	85	-0.012	48.972	0
3525.87	85.4	0.002	49.541	0
3558.86	85.8	0.015	50.005	0
3596.23	86.2	0.028	50.53	0.001
3633	86.6	0.042	51.046	0.001
3671.08	87	0.055	51.581	0.001
3710.32	87.4	0.068	52.133	0.001
3750.11	87.8	0.082	52.692	0.002
3792.62	88.2	0.095	53.289	0.002
3837.99	88.6	0.108	53.926	0.002
3873.76	89	0.122	54.429	0.002
3915.2	89.4	0.135	55.011	0.003
3959.59	89.8	0.148	55.635	0.003
3996.69	90.2	0.161	56.156	0.003
4039.16	90.6	0.175	56.753	0.003
4082.23	91	0.188	57.358	0.004
4125.05	91.4	0.201	57.96	0.004
4169.01	91.8	0.215	58.578	0.004
4212.78	92.2	0.228	59.193	0.004
4257.63	92.6	0.241	59.823	0.005
4299.72	93	0.255	60.414	0.005
4341.61	93.4	0.268	61.003	0.005
4386.47	93.8	0.281	61.633	0.006
4428.13	94.2	0.295	62.218	0.006
4468.91	94.6	0.308	62.791	0.006
4515.79	95	0.321	63.45	0.006
4562.8	95.4	0.335	64.111	0.007
4609.29	95.8	0.348	64.764	0.007
4654.23	96.2	0.361	65.395	0.007
4703.2	96.6	0.375	66.083	0.007
4747.4	97	0.388	66.704	0.008
4792.17	97.4	0.401	67.333	0.008
4837.27	97.8	0.415	67.967	0.008
4883.81	98.2	0.428	68.621	0.008
4930.93	98.6	0.441	69.283	0.009
4980.24	99	0.455	69.976	0.009
5031.11	99.4	0.468	70.691	0.009
5077.52	99.8	0.481	71.343	0.009
5128.73	100.2	0.495	72.062	0.01
5176.9	100.6	0.508	72.739	0.01
5223.87	101	0.521	73.399	0.01
5272.98	101.4	0.535	74.089	0.011
5321.59	101.8	0.548	74.772	0.011
5371.54	102.2	0.561	75.474	0.011
5421.48	102.6	0.575	76.176	0.011
5482.69	103	0.588	77.036	0.012
5532.66	103.4	0.601	77.738	0.012
5578.86	103.8	0.615	78.387	0.012
5631.38	104.2	0.628	79.125	0.012
5682.34	104.6	0.641	79.841	0.013
5730.37	105	0.655	80.516	0.013
5785.4	105.4	0.668	81.289	0.013
5831.06	105.8	0.681	81.931	0.013
5882.81	106.2	0.695	82.658	0.014
5933.89	106.6	0.708	83.375	0.014
5986.5	107	0.721	84.115	0.014
6036.07	107.4	0.734	84.811	0.014
6088.17	107.8	0.748	85.543	0.015
6141.52	108.2	0.761	86.293	0.015
6195.43	108.6	0.775	87.05	0.015
6250.36	109	0.788	87.822	0.016
6308.34	109.4	0.801	88.637	0.016
6363.09	109.8	0.814	89.406	0.016
6416.26	110.2	0.828	90.153	0.016
6471.31	110.6	0.841	90.926	0.017
6524.51	111	0.854	91.674	0.017
6581.78	111.4	0.868	92.479	0.017
6634.09	111.8	0.881	93.214	0.017
6692.65	112.2	0.894	94.036	0.018
6749.92	112.6	0.908	94.841	0.018
6803.68	113	0.921	95.597	0.018
6860.02	113.4	0.934	96.388	0.018
6919.77	113.8	0.948	97.228	0.019
6965.83	114.2	0.961	97.875	0.019
7023.01	114.6	0.974	98.678	0.019
7075.85	115	0.988	99.421	0.019
7131.36	115.4	1.001	100.201	0.02
7184.1	115.8	1.014	100.942	0.02
7244.13	116.2	1.028	101.785	0.02
7300.04	116.6	1.041	102.571	0.02
7358.27	117	1.054	103.389	0.021
7416.15	117.4	1.068	104.202	0.021
7469.23	117.8	1.081	104.948	0.021
7528.04	118.2	1.094	105.774	0.022
7587.95	118.6	1.108	106.616	0.022
7644.33	119	1.121	107.408	0.022
7704.23	119.4	1.134	108.25	0.022
7762.91	119.8	1.148	109.074	0.023
7823.88	120.2	1.161	109.931	0.023
7883.78	120.6	1.174	110.773	0.023
7943.16	121	1.188	111.607	0.023
8001.36	121.4	1.201	112.425	0.024
8060.95	121.8	1.214	113.262	0.024
8121.34	122.2	1.228	114.111	0.024
8183.27	122.6	1.241	114.981	0.024
8237.96	123	1.254	115.749	0.025
8295.33	123.4	1.267	116.555	0.025
8353.36	123.8	1.281	117.371	0.025
8410.45	124.2	1.294	118.173	0.025
8466.55	124.6	1.307	118.961	0.026
8526.06	125	1.321	119.797	0.026
8587.92	125.4	1.334	120.666	0.026
8645.93	125.8	1.347	121.481	0.027
8705.86	126.2	1.361	122.323	0.027
8767.83	126.6	1.374	123.194	0.027
8828.99	127	1.387	124.054	0.027
8893.81	127.4	1.401	124.964	0.028
8954.34	127.8	1.414	125.815	0.028
9016.96	128.2	1.427	126.695	0.028
9081.57	128.6	1.441	127.602	0.028
9138.65	129	1.454	128.404	0.029
9201.68	129.4	1.467	129.29	0.029
9262.9	129.8	1.481	130.15	0.029
9326.75	130.2	1.494	131.047	0.029
9388.77	130.6	1.507	131.919	0.03
9419.57	131	1.521	132.352	0.03
9480.53	131.4	1.534	133.208	0.03
9540.42	131.8	1.547	134.05	0.03
9604.31	132.2	1.561	134.947	0.031
9665.53	132.6	1.574	135.808	0.031
9729.57	133	1.587	136.707	0.031
9790.36	133.4	1.601	137.562	0.032
9852.71	133.8	1.614	138.438	0.032
9917.62	134.2	1.627	139.35	0.032
9977.03	134.6	1.641	140.184	0.032
10038.8	135	1.654	141.052	0.033
10102.2	135.4	1.667	141.944	0.033
10166.3	135.8	1.68	142.844	0.033
10231.8	136.2	1.694	143.764	0.033
10291.2	136.6	1.707	144.598	0.034
10355.1	137	1.72	145.496	0.034
10419.4	137.4	1.734	146.4	0.034
10485.1	137.8	1.747	147.323	0.034
10547.5	138.2	1.76	148.2	0.035
10609.2	138.6	1.774	149.066	0.035
10676.9	139	1.787	150.017	0.035
10741.5	139.4	1.8	150.926	0.035
10804.1	139.8	1.814	151.805	0.036
10866.3	140.2	1.827	152.679	0.036
10925.8	140.6	1.84	153.515	0.036
10992.2	141	1.854	154.449	0.036
11058.2	141.4	1.867	155.375	0.037
11120.1	141.8	1.88	156.245	0.037
11182.4	142.2	1.894	157.121	0.037
11249.1	142.6	1.907	158.057	0.038
11303.8	143	1.92	158.826	0.038
11367	143.4	1.934	159.714	0.038
11430.2	143.8	1.947	160.603	0.038
11498.1	144.2	1.96	161.556	0.039
11563.9	144.6	1.974	162.481	0.039
11636	145	1.987	163.494	0.039
11695.4	145.4	2	164.329	0.039
11758.7	145.8	2.014	165.218	0.04
11825.7	146.2	2.027	166.159	0.04
11770.6	146.6	2.04	165.386	0.04
11875.6	147	2.054	166.861	0.04
11961.7	147.4	2.067	168.07	0.041
12029.5	147.8	2.08	169.023	0.041
12097.8	148.2	2.094	169.982	0.041
12164.9	148.6	2.107	170.925	0.041
12231.8	149	2.12	171.865	0.042
12302.2	149.4	2.133	172.854	0.042
12371.8	149.8	2.147	173.832	0.042
12443.5	150.2	2.16	174.84	0.043
12511	150.6	2.173	175.789	0.043
12585	151	2.187	176.829	0.043
12651.8	151.4	2.2	177.766	0.043
12722.8	151.8	2.213	178.764	0.044
12789	152.2	2.227	179.694	0.044
12858.4	152.6	2.24	180.669	0.044
12923.2	153	2.253	181.58	0.044
12990.3	153.4	2.267	182.523	0.045
13060.7	153.8	2.28	183.512	0.045
13136.3	154.2	2.293	184.574	0.045
13198.7	154.6	2.307	185.451	0.045
13268.3	155	2.32	186.429	0.046
13335	155.4	2.333	187.366	0.046
13402.1	155.8	2.347	188.31	0.046
13469.3	156.2	2.36	189.253	0.046
13531.8	156.6	2.373	190.131	0.047
13602	157	2.387	191.118	0.047
13671.4	157.4	2.4	192.093	0.047
13735.5	157.8	2.413	192.993	0.048
13804.1	158.2	2.427	193.957	0.048
13873.2	158.6	2.44	194.928	0.048
13937	159	2.453	195.825	0.048
14000.7	159.4	2.467	196.72	0.049
14064.8	159.8	2.48	197.62	0.049
14131	160.2	2.493	198.55	0.049
14201.2	160.6	2.507	199.537	0.049
14266	161	2.52	200.448	0.05
14244.4	161.4	2.533	200.144	0.05
14331.7	161.8	2.546	201.371	0.05
14422.4	162.2	2.56	202.645	0.05
14500.5	162.6	2.573	203.742	0.051
14572.8	163	2.586	204.759	0.051
14643.6	163.4	2.6	205.753	0.051
14715	163.8	2.613	206.756	0.051
14781.5	164.2	2.627	207.691	0.052
14851.5	164.6	2.64	208.675	0.052
14920.4	165	2.653	209.643	0.052
14989.6	165.4	2.666	210.615	0.052
15059.9	165.8	2.68	211.603	0.053
15132.3	166.2	2.693	212.619	0.053
15199.7	166.6	2.706	213.567	0.053
15268.1	167	2.72	214.528	0.054
15339.4	167.4	2.733	215.53	0.054
15406.6	167.8	2.747	216.474	0.054
15476.7	168.2	2.76	217.459	0.054
15545	168.6	2.773	218.418	0.055
15612.8	169	2.786	219.37	0.055
15683.1	169.4	2.8	220.359	0.055
15749	169.8	2.813	221.285	0.055
15817.7	170.2	2.826	222.25	0.056
15884.5	170.6	2.84	223.189	0.056
15954	171	2.853	224.165	0.056
16020.1	171.4	2.866	225.094	0.056
16088.2	171.8	2.88	226.051	0.057
16159.8	172.2	2.893	227.056	0.057
16225.6	172.6	2.906	227.981	0.057
16300.4	173	2.92	229.032	0.057
16368.1	173.4	2.933	229.983	0.058
16441.1	173.8	2.946	231.009	0.058
16517.5	174.2	2.959	232.083	0.058
16591.9	174.6	2.973	233.128	0.059
16661.2	175	2.986	234.101	0.059
16731.7	175.4	2.999	235.093	0.059
16810.8	175.8	3.013	236.203	0.059
16882.6	176.2	3.026	237.213	0.06
16958.3	176.6	3.04	238.276	0.06
17029.4	177	3.053	239.274	0.06
17094.5	177.4	3.066	240.19	0.06
17162.4	177.8	3.079	241.144	0.061
17236.3	178.2	3.093	242.182	0.061
17304.6	178.6	3.106	243.141	0.061
17375.8	179	3.119	244.142	0.061
17449.9	179.4	3.133	245.183	0.062
17523.4	179.8	3.146	246.216	0.062
17598.2	180.2	3.159	247.267	0.062
17673.8	180.6	3.173	248.329	0.062
17749.1	181	3.186	249.388	0.063
17816.8	181.4	3.199	250.339	0.063
17889.7	181.8	3.213	251.363	0.063
17960.8	182.2	3.226	252.361	0.064
18032.1	182.6	3.239	253.363	0.064
18102.2	183	3.252	254.348	0.064
18173.3	183.4	3.266	255.348	0.064
18246.6	183.8	3.279	256.378	0.065
18314.8	184.2	3.292	257.336	0.065
18388.5	184.6	3.306	258.371	0.065
18458.8	185	3.319	259.359	0.065
18528.4	185.4	3.333	260.337	0.066
18600.6	185.8	3.346	261.352	0.066
18669.4	186.2	3.359	262.318	0.066
18738.6	186.6	3.372	263.29	0.066
18807.4	187	3.386	264.257	0.067
18877.2	187.4	3.399	265.238	0.067
18947.4	187.8	3.412	266.224	0.067
19014.6	188.2	3.426	267.168	0.067
19079.4	188.6	3.439	268.079	0.068
18784.9	189	3.453	268.941	0.068
18927.9	189.4	3.466	268.351	0.068
19050.6	189.8	3.479	267.674	0.068
19154	190.2	3.492	269.127	0.069
19242.3	190.6	3.506	270.368	0.069
19318.3	191	3.519	271.436	0.069
19389.3	191.4	3.532	272.433	0.07
19461.4	191.8	3.546	273.446	0.07
19532.6	192.2	3.559	274.447	0.07
19602.4	192.6	3.572	275.427	0.07
19668.2	193	3.586	276.352	0.071
19736.2	193.4	3.599	277.308	0.071
19811.3	193.8	3.612	278.363	0.071
19886.9	194.2	3.626	279.426	0.071
19960.4	194.6	3.639	280.458	0.072
20037	195	3.652	281.535	0.072
20112.4	195.4	3.666	282.594	0.072
20188.1	195.8	3.679	283.657	0.072
20262.9	196.2	3.692	284.707	0.073
20333	196.6	3.706	285.693	0.073
20407	197	3.719	286.733	0.073
20481.1	197.4	3.732	287.774	0.073
20553.4	197.8	3.745	288.79	0.074
20626	198.2	3.759	289.809	0.074
20696.9	198.6	3.772	290.806	0.074
20767.5	199	3.785	291.799	0.075
20840.4	199.4	3.799	292.823	0.075
20911	199.8	3.812	293.814	0.075
20980.5	200.2	3.825	294.791	0.075
21053.1	200.6	3.839	295.811	0.076
21124.7	201	3.852	296.816	0.076
21195.8	201.4	3.865	297.815	0.076
21269.5	201.8	3.879	298.852	0.076
21342.5	202.2	3.892	299.877	0.077
21412.2	202.6	3.905	300.856	0.077
21484.3	203	3.919	301.869	0.077
21553.8	203.4	3.932	302.846	0.077
21624.8	203.8	3.945	303.844	0.078
21698.4	204.2	3.959	304.879	0.078
21770.5	204.6	3.972	305.89	0.078
21843.8	205	3.985	306.921	0.078
21920.1	205.4	3.999	307.992	0.079
21993.1	205.8	4.012	309.018	0.079
22067.5	206.2	4.025	310.064	0.079
22140.9	206.6	4.039	311.096	0.08
22214.2	207	4.052	312.125	0.08
22286.6	207.4	4.065	313.143	0.08
22362.2	207.8	4.079	314.205	0.08
22438.3	208.2	4.092	315.274	0.081
22515.2	208.6	4.105	316.355	0.081
22589.6	209	4.119	317.4	0.081
22666.2	209.4	4.132	318.476	0.081
22738.1	209.8	4.145	319.487	0.082
22807.7	210.2	4.159	320.464	0.082
22878.2	210.6	4.172	321.455	0.082
22949.8	211	4.185	322.461	0.082
23024	211.4	4.198	323.503	0.083
23095.4	211.8	4.212	324.507	0.083
23167.1	212.2	4.225	325.514	0.083
23238.9	212.6	4.238	326.523	0.083
23311.8	213	4.252	327.548	0.084
23382.3	213.4	4.265	328.537	0.084
23453.6	213.8	4.278	329.539	0.084
23524.4	214.2	4.292	330.535	0.084
23596.3	214.6	4.305	331.545	0.085
23665	215	4.318	332.51	0.085
23718.2	215.4	4.332	333.257	0.085
23786.6	215.8	4.345	334.218	0.086
23843.4	216.2	4.358	335.017	0.086
23911.8	216.6	4.372	335.978	0.086
23975	217	4.385	336.866	0.086
24037.8	217.4	4.398	337.748	0.087
24103.1	217.8	4.412	338.665	0.087
24169.2	218.2	4.425	339.594	0.087
24231.8	218.6	4.438	340.473	0.087
24299.5	219	4.452	341.426	0.088
24345.6	219.4	4.465	342.072	0.088
24402	219.8	4.478	342.865	0.088
-2198.07	220.01	4.49	342.865	0.088
-2197.07	220.01	4.49	0	0.088
